# Supplementary material for: Ion pair extractant selective for LiCl and LiBr
Source: Chem Sci. 2024 Aug 12;15(34):13958–65. doi: 10.1039/d4sc03760j (PMC11317791; doi:10.1039/d4sc03760j)
Supplement: SC-015-D4SC03760J-s002 [file SC-015-D4SC03760J-s002.cif]

# Supplementary Information (SI) for Chemical Science.
# This journal is © The Royal Society of Chemistry 2024

####################################################################### 
# 
# This file contains crystal structure data downloaded from the 
# Cambridge Structural Database (CSD) hosted by the Cambridge 
# Crystallographic Data Centre (CCDC).
# 
# Full information about CCDC data access policies and citation 
# guidelines are available at http://www.ccdc.cam.ac.uk/access/V1 
# 
# Audit and citation data items may have been added by the CCDC. 
# Please retain this information to preserve the provenance of 
# this file and to allow appropriate attribution of the data. 
# 
#######################################################################

data_ppc-libr
_database_code_depnum_ccdc_archive 'CCDC 2356046'
loop_
_audit_author_name
_audit_author_address
'Sung Kuk Kim'
;Gyeongsang National University
South Korea
;
_audit_update_record             
;
2024-05-17 deposited with the CCDC.	2024-08-01 downloaded from the CCDC.
;
_audit_creation_date             2023-03-28
_audit_creation_method           
;
Olex2 1.3
(compiled 2020.11.12 svn.r5f609507 for OlexSys, GUI svn.r6408)
;
_shelx_SHELXL_version_number     2018/3
_chemical_name_common            ?
_chemical_name_systematic        ?
_chemical_formula_moiety         'Br, 2(C H Cl3), C54 H56 Li N6 O4'
_chemical_formula_sum            'C56 H58 Br Cl6 Li N6 O4'
_chemical_formula_weight         1178.63
_chemical_absolute_configuration ?
_chemical_melting_point          ?
loop_
_atom_type_symbol
_atom_type_description
_atom_type_scat_dispersion_real
_atom_type_scat_dispersion_imag
_atom_type_scat_source
C C 0.0033 0.0016 'International Tables Vol C Tables 4.2.6.8 and 6.1.1.4'
H H 0.0000 0.0000 'International Tables Vol C Tables 4.2.6.8 and 6.1.1.4'
Br Br -0.2901 2.4595 'International Tables Vol C Tables 4.2.6.8 and 6.1.1.4'
Cl Cl 0.1484 0.1585 'International Tables Vol C Tables 4.2.6.8 and 6.1.1.4'
Li Li -0.0003 0.0001 'International Tables Vol C Tables 4.2.6.8 and 6.1.1.4'
N N 0.0061 0.0033 'International Tables Vol C Tables 4.2.6.8 and 6.1.1.4'
O O 0.0106 0.0060 'International Tables Vol C Tables 4.2.6.8 and 6.1.1.4'

_shelx_space_group_comment       
;
The symmetry employed for this shelxl refinement is uniquely defined
by the following loop, which should always be used as a source of
symmetry information in preference to the above space-group names.
They are only intended as comments.
;
_space_group_crystal_system      orthorhombic
_space_group_IT_number           31
_space_group_name_H-M_alt        'P m n 21'
_space_group_name_Hall           'P 2ac -2'
loop_
_space_group_symop_operation_xyz
'x, y, z'
'-x+1/2, -y, z+1/2'
'x+1/2, -y, z+1/2'
'-x, y, z'

_cell_length_a                   13.9123(13)
_cell_length_b                   14.8656(13)
_cell_length_c                   13.0840(10)
_cell_angle_alpha                90
_cell_angle_beta                 90
_cell_angle_gamma                90
_cell_volume                     2706.0(4)
_cell_formula_units_Z            2
_cell_measurement_reflns_used    3303
_cell_measurement_temperature    123.15
_cell_measurement_theta_max      21.494
_cell_measurement_theta_min      2.538
_shelx_estimated_absorpt_T_max   0.956
_shelx_estimated_absorpt_T_min   0.719
_exptl_absorpt_coefficient_mu    1.109
_exptl_absorpt_correction_T_max  0.7456
_exptl_absorpt_correction_T_min  0.5347
_exptl_absorpt_correction_type   multi-scan
_exptl_absorpt_process_details   
;
SADABS-2014/5 (Bruker,2014/5) was used for absorption correction.
wR2(int) was 0.1158 before and 0.0545 after correction.
The Ratio of minimum to maximum transmission is 0.7171.
The \l/2 correction factor is 0.00150.
;
_exptl_absorpt_special_details   ?
_exptl_crystal_colour            colourless
_exptl_crystal_colour_primary    colourless
_exptl_crystal_density_diffrn    1.447
_exptl_crystal_density_meas      ?
_exptl_crystal_density_method    ?
_exptl_crystal_description       Plate
_exptl_crystal_F_000             1216
_exptl_crystal_size_max          0.318
_exptl_crystal_size_mid          0.291
_exptl_crystal_size_min          0.041
_exptl_transmission_factor_max   ?
_exptl_transmission_factor_min   ?
_diffrn_reflns_av_R_equivalents  0.0536
_diffrn_reflns_av_unetI/netI     0.0855
_diffrn_reflns_Laue_measured_fraction_full 0.998
_diffrn_reflns_Laue_measured_fraction_max 0.975
_diffrn_reflns_limit_h_max       7
_diffrn_reflns_limit_h_min       -18
_diffrn_reflns_limit_k_max       18
_diffrn_reflns_limit_k_min       -18
_diffrn_reflns_limit_l_max       16
_diffrn_reflns_limit_l_min       -16
_diffrn_reflns_number            10438
_diffrn_reflns_point_group_measured_fraction_full 0.872
_diffrn_reflns_point_group_measured_fraction_max 0.846
_diffrn_reflns_theta_full        25.242
_diffrn_reflns_theta_max         27.542
_diffrn_reflns_theta_min         1.370
_diffrn_ambient_temperature      123.15
_diffrn_detector_area_resol_mean ?
_diffrn_measured_fraction_theta_full 0.998
_diffrn_measured_fraction_theta_max 0.975
_diffrn_measurement_device_type  'Bruker APEX-II CCD'
_diffrn_measurement_method       '\f and \w scans'
_diffrn_radiation_type           MoK\a
_diffrn_radiation_wavelength     0.71073
_diffrn_source                   ?
_diffrn_source_current           18.0
_diffrn_source_power             0.9
_diffrn_source_voltage           50.0
_diffrn_standards_number         0
_reflns_Friedel_coverage         0.663
_reflns_Friedel_fraction_full    0.734
_reflns_Friedel_fraction_max     0.706
_reflns_number_gt                4305
_reflns_number_total             5505
_reflns_special_details          
;
 Reflections were merged by SHELXL according to the crystal
 class for the calculation of statistics and refinement.
 
 _reflns_Friedel_fraction is defined as the number of unique
 Friedel pairs measured divided by the number that would be
 possible theoretically, ignoring centric projections and
 systematic absences. Completness statistics refer to single and
 composite reflections containing twin component 1 only.
;
_reflns_threshold_expression     'I > 2\s(I)'
_computing_cell_refinement       'SAINT v8.34A (Bruker, 2013)'
_computing_data_collection       ?
_computing_data_reduction        'SAINT v8.34A (Bruker, 2013)'
_computing_molecular_graphics    'Olex2 1.3 (Dolomanov et al., 2009)'
_computing_publication_material  'Olex2 1.3 (Dolomanov et al., 2009)'
_computing_structure_refinement  'SHELXL 2018/3 (Sheldrick, 2015)'
_computing_structure_solution    'SHELXT 2018/2 (Sheldrick, 2018)'
_refine_diff_density_max         1.523
_refine_diff_density_min         -0.738
_refine_diff_density_rms         0.121
_refine_ls_abs_structure_details 
;
 Refined as an inversion twin.
;
_refine_ls_abs_structure_Flack   0.47(2)
_refine_ls_extinction_coef       .
_refine_ls_extinction_method     none
_refine_ls_goodness_of_fit_ref   1.027
_refine_ls_hydrogen_treatment    constr
_refine_ls_matrix_type           full
_refine_ls_number_parameters     385
_refine_ls_number_reflns         5505
_refine_ls_number_restraints     10
_refine_ls_R_factor_all          0.0909
_refine_ls_R_factor_gt           0.0681
_refine_ls_restrained_S_all      1.029
_refine_ls_shift/su_max          0.000
_refine_ls_shift/su_mean         0.000
_refine_ls_structure_factor_coef Fsqd
_refine_ls_weighting_details     
'w=1/[\s^2^(Fo^2^)+(0.1176P)^2^] where P=(Fo^2^+2Fc^2^)/3'
_refine_ls_weighting_scheme      calc
_refine_ls_wR_factor_gt          0.1710
_refine_ls_wR_factor_ref         0.1889
_refine_special_details          
;
 Refined as a 2-component inversion twin.
;
_olex2_refinement_description    
;
1. Twinned data refinement
 Scales: 0.53(2)
 0.47(2)
2. Fixed Uiso
 At 1.2 times of:
  All C(H) groups, All C(H,H) groups, All N(H) groups
 At 1.5 times of:
  All C(H,H,H) groups, All O(H) groups
3. Restrained distances
 O1-C7 = O1-C7A = O3-C31 = O2-C30
 1.43 with sigma of 0.01
 C6-C7 = C6-C7A
 1.54 with sigma of 0.01
 C33-Cl3 = C33-Cl4 = C33-Cl5
 1.74 with sigma of 0.01
4. Uiso/Uaniso restraints and constraints
Uanis(C7) = Uanis(C7A)
Uanis(O3) = Uanis(C31)
5. Others
 Sof(C7A)=Sof(H7AA)=Sof(H7AB)=1-FVAR(1)
 Sof(C7)=Sof(H7A)=Sof(H7B)=FVAR(1)
 Fixed Sof: H2A(0.5) H21A(0.5) H21B(0.5) H21C(0.5) H28B(0.5) H28C(0.5)
 H22A(0.5) H22B(0.5) H22C(0.5) H29B(0.5) H29C(0.5) H30A(0.5) H30B(0.5)
 H30C(0.5) Li1(0.5) O3(0.5) H3A(0.5) C31(0.5) H31A(0.5) H31B(0.5) H31C(0.5)
 C33(0.5) H33(0.5) Cl3(0.5) Cl4(0.5) Cl5(0.5)
6.a Ternary CH refined with riding coordinates:
 C32(H32), C33(H33)
6.b Secondary CH2 refined with riding coordinates:
 C7(H7A,H7B), C7A(H7AA,H7AB)
6.c Me refined with riding coordinates:
 C21(H21A,H21B,H21C), C28(H28A,H28B,H28C), C22(H22A,H22B,H22C), C29(H29A,H29B,
 H29C), C31(H31A,H31B,H31C)
6.d Aromatic/amide H refined with riding coordinates:
 N3(H3), N2(H2), C10(H10), C24(H24), C4(H4), C17(H17), C25(H25), C13(H13),
 C1(H1), C18(H18), C5(H5), C9(H9), C12(H12)
6.e Idealised Me refined as rotating group:
 C15(H15A,H15B,H15C), C30(H30A,H30B,H30C)
6.f Idealised tetrahedral OH refined as rotating group:
 O2(H2A), O3(H3A)
;
_atom_sites_solution_hydrogens   geom
_atom_sites_solution_primary     dual
_atom_sites_solution_secondary   ?
loop_
_atom_site_label
_atom_site_type_symbol
_atom_site_fract_x
_atom_site_fract_y
_atom_site_fract_z
_atom_site_U_iso_or_equiv
_atom_site_adp_type
_atom_site_occupancy
_atom_site_site_symmetry_order
_atom_site_calc_flag
_atom_site_refinement_flags_posn
_atom_site_refinement_flags_adp
_atom_site_refinement_flags_occupancy
_atom_site_disorder_assembly
_atom_site_disorder_group
Br1 Br 0.500000 0.50772(6) 0.47272(11) 0.0234(3) Uani 1 2 d S T P . .
Cl1 Cl 0.500000 0.0647(3) 0.9064(3) 0.0596(11) Uani 1 2 d S T P . .
Cl2 Cl 0.3942(3) -0.0346(3) 0.7557(3) 0.0736(10) Uani 1 1 d . . . . .
N3 N 0.6238(4) 0.3545(4) 0.6104(5) 0.0197(14) Uani 1 1 d . . . . .
H3 H 0.593439 0.398687 0.579439 0.024 Uiso 1 1 calc R U . . .
O1 O 0.7030(4) 0.7331(3) 0.4429(4) 0.0345(15) Uani 1 1 d D . . . .
N2 N 0.6211(4) 0.3361(4) 0.3610(5) 0.0194(14) Uani 1 1 d . . . . .
H2 H 0.586990 0.379957 0.387892 0.023 Uiso 1 1 calc R U . . .
O2 O 0.500000 0.6946(6) 0.5856(6) 0.035(2) Uani 1 2 d DS T P F .
H2A H 0.556897 0.696296 0.564216 0.053 Uiso 0.5 1 calc R U P . .
N1 N 0.5967(5) 0.8858(4) 0.4944(5) 0.0284(16) Uani 1 1 d . . . . .
C23 C 0.7098(5) 0.3205(5) 0.5804(5) 0.0152(15) Uani 1 1 d . . . . .
C11 C 0.7545(4) 0.4575(4) 0.4758(7) 0.0202(14) Uani 1 1 d . . . . .
C10 C 0.7471(6) 0.4991(5) 0.3793(8) 0.024(2) Uani 1 1 d . . . . .
H10 H 0.751917 0.463415 0.319253 0.029 Uiso 1 1 calc R U . . .
C16 C 0.7121(5) 0.3110(5) 0.3943(6) 0.0163(15) Uani 1 1 d . . . . .
C19 C 0.5915(5) 0.2835(6) 0.2809(5) 0.0225(18) Uani 1 1 d . . . . .
C24 C 0.7338(6) 0.2523(5) 0.6468(6) 0.0206(16) Uani 1 1 d . . . . .
H24 H 0.790337 0.216544 0.644969 0.025 Uiso 1 1 calc R U . . .
C14 C 0.7599(4) 0.3547(4) 0.4841(6) 0.0152(13) Uani 1 1 d . . . . .
C3 C 0.5517(5) 0.9670(4) 0.4940(5) 0.0200(15) Uani 1 1 d . . . . .
C21 C 0.500000 0.4023(9) 0.1910(10) 0.033(3) Uani 1 2 d S T P . .
H21A H 0.441422 0.416010 0.152419 0.050 Uiso 0.5 1 calc R U P A -1
H21B H 0.502188 0.439589 0.252758 0.050 Uiso 0.5 1 calc R U P A -1
H21C H 0.556390 0.415095 0.148527 0.050 Uiso 0.5 1 calc R U P A -1
C4 C 0.7020(5) 1.0445(5) 0.4989(6) 0.0266(18) Uani 1 1 d . . . . .
H4 H 0.738659 1.098348 0.500546 0.032 Uiso 1 1 calc R U . . .
C2 C 0.6023(5) 1.0496(5) 0.4951(6) 0.0226(16) Uani 1 1 d . . . . .
C17 C 0.7378(5) 0.2381(5) 0.3349(6) 0.0209(16) Uani 1 1 d . . . . .
H17 H 0.795950 0.204995 0.340134 0.025 Uiso 1 1 calc R U . . .
C26 C 0.5905(6) 0.3102(6) 0.6959(5) 0.0239(18) Uani 1 1 d . . . . .
C25 C 0.6575(6) 0.2459(6) 0.7189(6) 0.0269(19) Uani 1 1 d . . . . .
H25 H 0.653711 0.204018 0.773637 0.032 Uiso 1 1 calc R U . . .
C13 C 0.7431(7) 0.6039(5) 0.5542(8) 0.032(2) Uani 1 1 d . . . . .
H13 H 0.744272 0.639871 0.614231 0.039 Uiso 1 1 calc R U . . .
C20 C 0.500000 0.3032(8) 0.2211(8) 0.021(2) Uani 1 2 d S T P . .
C1 C 0.5488(5) 1.1323(4) 0.4952(6) 0.0230(17) Uani 1 1 d . . . . .
H1 H 0.582362 1.187965 0.495319 0.028 Uiso 1 1 calc R U . . .
C18 C 0.6624(6) 0.2214(6) 0.2647(6) 0.0265(18) Uani 1 1 d . . . . .
H18 H 0.661206 0.174873 0.214878 0.032 Uiso 1 1 calc R U . . .
C8 C 0.7281(5) 0.6426(5) 0.4595(9) 0.033(2) Uani 1 1 d . . . . .
C6 C 0.6924(7) 0.8851(5) 0.4982(7) 0.036(2) Uani 1 1 d D . . . .
C15 C 0.8670(4) 0.3280(5) 0.4856(7) 0.0257(16) Uani 1 1 d . . . . .
H15A H 0.900906 0.363913 0.537020 0.039 Uiso 1 1 calc R U . . .
H15B H 0.895294 0.339032 0.418169 0.039 Uiso 1 1 calc R U . . .
H15C H 0.872858 0.264006 0.502578 0.039 Uiso 1 1 calc R U . . .
C27 C 0.500000 0.3430(9) 0.7509(8) 0.029(3) Uani 1 2 d S T P . .
C5 C 0.7477(7) 0.9645(6) 0.5003(7) 0.037(2) Uani 1 1 d . . . . .
H5 H 0.815896 0.961788 0.502661 0.044 Uiso 1 1 calc R U . . .
C28 C 0.500000 0.4456(10) 0.7600(10) 0.038(3) Uani 1 2 d S T P . .
H28A H 0.500000 0.472296 0.691510 0.058 Uiso 0.5 1 calc R U P B -1
H28B H 0.442485 0.465061 0.797116 0.058 Uiso 0.5 1 calc R U P B -1
H28C H 0.557515 0.465061 0.797116 0.058 Uiso 0.5 1 calc R U P B -1
C22 C 0.500000 0.2418(10) 0.1230(9) 0.038(3) Uani 1 2 d S T P . .
H22A H 0.441640 0.253199 0.083109 0.057 Uiso 0.5 1 calc R U P C -1
H22B H 0.556632 0.255481 0.081264 0.057 Uiso 0.5 1 calc R U P C -1
H22C H 0.501728 0.178403 0.143577 0.057 Uiso 0.5 1 calc R U P C -1
C9 C 0.7327(6) 0.5914(6) 0.3701(8) 0.030(2) Uani 1 1 d . . . . .
H9 H 0.726245 0.618803 0.304878 0.036 Uiso 1 1 calc R U . . .
C12 C 0.7564(8) 0.5113(6) 0.5600(8) 0.029(2) Uani 1 1 d . . . . .
H12 H 0.767258 0.484727 0.625013 0.035 Uiso 1 1 calc R U . . .
C29 C 0.500000 0.3046(10) 0.8581(9) 0.039(3) Uani 1 2 d S T P . .
H29A H 0.500000 0.238783 0.854640 0.059 Uiso 0.5 1 calc R U P D -1
H29B H 0.557515 0.325148 0.894536 0.059 Uiso 0.5 1 calc R U P D -1
H29C H 0.442485 0.325148 0.894536 0.059 Uiso 0.5 1 calc R U P D -1
C30 C 0.500000 0.6946(11) 0.6939(8) 0.047(4) Uani 1 2 d DS T P . .
H30A H 0.520675 0.753614 0.718871 0.071 Uiso 0.5 1 calc R U P E -1
H30B H 0.544320 0.648260 0.718795 0.071 Uiso 0.5 1 calc R U P E -1
H30C H 0.435006 0.681773 0.718819 0.071 Uiso 0.5 1 calc R U P E -1
C32 C 0.500000 0.0267(11) 0.7794(14) 0.060(5) Uani 1 2 d S T P . .
H32 H 0.500000 0.080572 0.733643 0.071 Uiso 1 2 calc R U P . .
Li1 Li 0.4759(16) 0.7771(14) 0.483(2) 0.031(8) Uani 0.5 1 d . . P . .
O3 O 0.4703(7) 0.7425(7) 0.3466(9) 0.033(2) Uani 0.5 1 d D . P F -1
H3A H 0.414661 0.732335 0.368778 0.050 Uiso 0.5 1 calc R U P F -1
C31 C 0.491(2) 0.6822(9) 0.2669(10) 0.033(2) Uani 0.5 1 d D . P F -1
H31A H 0.464643 0.705381 0.202769 0.050 Uiso 0.5 1 calc R U P F -1
H31B H 0.561079 0.675814 0.260364 0.050 Uiso 0.5 1 calc R U P F -1
H31C H 0.462656 0.623494 0.282141 0.050 Uiso 0.5 1 calc R U P F -1
C33 C 0.5153(10) 0.9219(9) 0.2162(10) 0.066(8) Uani 0.5 1 d D . P G -1
H33 H 0.501562 0.872857 0.266379 0.079 Uiso 0.5 1 calc R U P G -1
Cl3 Cl 0.6326(5) 0.9584(4) 0.2339(4) 0.0547(15) Uani 0.5 1 d D . P G -1
Cl4 Cl 0.4357(7) 1.0093(5) 0.2373(5) 0.082(3) Uani 0.5 1 d D . P G -1
Cl5 Cl 0.5018(12) 0.8790(3) 0.0925(3) 0.0625(15) Uani 0.5 1 d D . P G -1
C7 C 0.7547(9) 0.8014(8) 0.4915(18) 0.028(3) Uani 0.54(2) 1 d D . P H 1
H7A H 0.813907 0.814783 0.452385 0.034 Uiso 0.54(2) 1 calc R U P H 1
H7B H 0.773527 0.781725 0.560950 0.034 Uiso 0.54(2) 1 calc R U P H 1
C7A C 0.7234(16) 0.7890(8) 0.5282(13) 0.028(3) Uani 0.46(2) 1 d D . P H 2
H7AA H 0.792864 0.787390 0.544379 0.034 Uiso 0.46(2) 1 calc R U P H 2
H7AB H 0.687092 0.768381 0.588980 0.034 Uiso 0.46(2) 1 calc R U P H 2

loop_
_atom_site_aniso_label
_atom_site_aniso_U_11
_atom_site_aniso_U_22
_atom_site_aniso_U_33
_atom_site_aniso_U_23
_atom_site_aniso_U_13
_atom_site_aniso_U_12
Br1 0.0173(4) 0.0167(4) 0.0363(6) 0.0016(5) 0.000 0.000
Cl1 0.063(3) 0.057(2) 0.060(3) -0.004(2) 0.000 0.000
Cl2 0.086(2) 0.085(2) 0.0501(18) 0.0014(18) -0.0043(16) -0.031(2)
N3 0.010(3) 0.032(4) 0.016(3) 0.001(3) 0.001(2) 0.002(3)
O1 0.048(4) 0.020(3) 0.035(4) -0.002(2) -0.015(3) -0.001(2)
N2 0.016(3) 0.029(3) 0.014(3) 0.003(3) 0.002(2) 0.005(3)
O2 0.054(6) 0.019(4) 0.033(5) -0.001(4) 0.000 0.000
N1 0.043(4) 0.016(3) 0.025(4) 0.000(3) -0.009(3) 0.009(3)
C23 0.019(4) 0.018(4) 0.009(3) 0.000(3) 0.000(3) 0.001(3)
C11 0.013(3) 0.019(3) 0.029(4) 0.003(4) -0.003(4) -0.006(2)
C10 0.013(4) 0.023(4) 0.036(5) 0.007(3) 0.007(3) 0.005(3)
C16 0.008(3) 0.025(4) 0.016(4) 0.009(3) 0.001(3) 0.005(3)
C19 0.017(4) 0.038(5) 0.012(4) 0.004(3) 0.000(3) 0.001(3)
C24 0.023(4) 0.022(4) 0.017(4) -0.001(3) -0.008(3) 0.005(3)
C14 0.012(3) 0.017(3) 0.017(4) 0.002(3) 0.001(3) 0.001(2)
C3 0.034(4) 0.014(3) 0.013(4) -0.004(3) -0.001(3) 0.006(3)
C21 0.023(6) 0.052(8) 0.024(6) 0.028(6) 0.000 0.000
C4 0.027(4) 0.025(4) 0.028(5) -0.004(3) -0.007(3) -0.002(3)
C2 0.027(4) 0.017(3) 0.023(4) 0.000(3) 0.001(3) 0.002(3)
C17 0.020(4) 0.026(4) 0.017(4) 0.000(3) 0.006(3) 0.006(3)
C26 0.029(4) 0.039(5) 0.003(3) 0.003(3) 0.000(3) 0.001(4)
C25 0.030(4) 0.039(5) 0.012(4) 0.006(3) -0.004(3) -0.011(4)
C13 0.032(5) 0.021(4) 0.044(6) -0.016(4) -0.010(4) -0.006(4)
C20 0.022(5) 0.038(7) 0.004(5) 0.000(4) 0.000 0.000
C1 0.034(4) 0.010(3) 0.026(5) 0.002(3) -0.001(3) -0.003(3)
C18 0.029(4) 0.041(5) 0.010(4) -0.006(3) 0.000(3) 0.005(4)
C8 0.023(3) 0.019(3) 0.056(6) 0.008(4) -0.005(4) -0.005(3)
C6 0.050(5) 0.025(4) 0.034(5) -0.014(4) -0.017(4) 0.016(4)
C15 0.011(3) 0.029(3) 0.038(5) 0.006(4) -0.002(4) 0.003(2)
C27 0.025(6) 0.053(8) 0.010(5) -0.008(5) 0.000 0.000
C5 0.033(4) 0.038(4) 0.040(6) -0.009(4) -0.005(4) 0.013(4)
C28 0.025(6) 0.061(10) 0.029(7) -0.027(7) 0.000 0.000
C22 0.029(6) 0.065(9) 0.021(6) -0.014(6) 0.000 0.000
C9 0.020(4) 0.028(4) 0.041(5) 0.005(4) 0.007(4) -0.001(3)
C12 0.029(6) 0.025(4) 0.033(6) -0.003(4) -0.011(4) -0.007(4)
C29 0.033(7) 0.064(9) 0.021(6) 0.015(7) 0.000 0.000
C30 0.075(12) 0.050(9) 0.018(7) -0.007(6) 0.000 0.000
C32 0.076(12) 0.044(9) 0.059(11) 0.018(8) 0.000 0.000
Li1 0.04(2) 0.020(9) 0.029(13) 0.000(11) 0.015(13) 0.011(9)
O3 0.029(6) 0.039(5) 0.033(5) -0.005(4) 0.010(4) -0.010(4)
C31 0.029(6) 0.039(5) 0.033(5) -0.005(4) 0.010(4) -0.010(4)
C33 0.11(2) 0.031(8) 0.057(12) 0.013(8) 0.014(18) 0.022(16)
Cl3 0.086(5) 0.039(3) 0.039(3) -0.009(2) 0.012(3) -0.017(3)
Cl4 0.116(6) 0.078(5) 0.052(4) 0.010(3) 0.023(4) 0.060(5)
Cl5 0.076(4) 0.054(3) 0.058(3) -0.012(2) 0.000(8) 0.039(6)
C7 0.012(7) 0.025(5) 0.047(11) -0.012(7) -0.001(6) 0.006(5)
C7A 0.012(7) 0.025(5) 0.047(11) -0.012(7) -0.001(6) 0.006(5)

_geom_special_details            
;
 All esds (except the esd in the dihedral angle between two l.s. planes)
 are estimated using the full covariance matrix.  The cell esds are taken
 into account individually in the estimation of esds in distances, angles
 and torsion angles; correlations between esds in cell parameters are only
 used when they are defined by crystal symmetry.  An approximate (isotropic)
 treatment of cell esds is used for estimating esds involving l.s. planes.
;
loop_
_geom_bond_atom_site_label_1
_geom_bond_atom_site_label_2
_geom_bond_distance
_geom_bond_site_symmetry_2
_geom_bond_publ_flag
Cl1 C32 1.75(2) . ?
Cl2 C32 1.759(10) . ?
N3 H3 0.8800 . ?
N3 C23 1.357(9) . ?
N3 C26 1.379(10) . ?
O1 C8 1.406(9) . ?
O1 Li1 2.63(2) 4_655 ?
O1 C7 1.397(11) . ?
O1 C7A 1.420(12) . ?
N2 H2 0.8800 . ?
N2 C16 1.389(9) . ?
N2 C19 1.371(10) . ?
O2 H2A 0.8400 . ?
O2 H2A 0.840(13) 4_655 ?
O2 C30 1.416(10) . ?
O2 Li1 1.85(3) . ?
O2 Li1 1.85(3) 4_655 ?
N1 C3 1.359(9) . ?
N1 C6 1.333(11) . ?
N1 Li1 2.34(2) . ?
N1 Li1 1.91(2) 4_655 ?
C23 C24 1.376(10) . ?
C23 C14 1.527(10) . ?
C11 C10 1.411(13) . ?
C11 C14 1.533(8) . ?
C11 C12 1.362(12) . ?
C10 H10 0.9500 . ?
C10 C9 1.391(11) . ?
C16 C14 1.498(10) . ?
C16 C17 1.381(10) . ?
C19 C20 1.523(9) . ?
C19 C18 1.368(11) . ?
C24 H24 0.9500 . ?
C24 C25 1.423(11) . ?
C14 C15 1.542(8) . ?
C3 C3 1.439(15) 4_655 ?
C3 C2 1.415(10) . ?
C21 H21A 0.9800 . ?
C21 H21B 0.9800 . ?
C21 H21C 0.9800 . ?
C21 C20 1.525(17) . ?
C4 H4 0.9500 . ?
C4 C2 1.390(10) . ?
C4 C5 1.348(11) . ?
C2 C1 1.437(10) . ?
C17 H17 0.9500 . ?
C17 C18 1.416(11) . ?
C26 C25 1.369(11) . ?
C26 C27 1.530(10) . ?
C25 H25 0.9500 . ?
C13 H13 0.9500 . ?
C13 C8 1.382(14) . ?
C13 C12 1.391(12) . ?
C20 C22 1.575(16) . ?
C1 C1 1.359(15) 4_655 ?
C1 H1 0.9500 . ?
C18 H18 0.9500 . ?
C8 C9 1.397(14) . ?
C6 C5 1.409(13) . ?
C6 C7 1.519(11) . ?
C6 C7A 1.543(12) . ?
C15 H15A 0.9800 . ?
C15 H15B 0.9800 . ?
C15 H15C 0.9800 . ?
C27 C28 1.529(19) . ?
C27 C29 1.514(17) . ?
C5 H5 0.9500 . ?
C28 H28A 0.9800 . ?
C28 H28B 0.9800 . ?
C28 H28C 0.9800 . ?
C22 H22A 0.9800 . ?
C22 H22B 0.9800 . ?
C22 H22C 0.9800 . ?
C9 H9 0.9500 . ?
C12 H12 0.9500 . ?
C29 H29A 0.9800 . ?
C29 H29B 0.9800 . ?
C29 H29C 0.9800 . ?
C30 H30A 0.9800 . ?
C30 H30B 0.9800 . ?
C30 H30C 0.9800 . ?
C32 H32 1.0000 . ?
Li1 Li1 0.67(5) 4_655 ?
Li1 O3 1.86(3) . ?
O3 H3A 0.8400 . ?
O3 C31 1.405(11) . ?
C31 H31A 0.9800 . ?
C31 H31B 0.9800 . ?
C31 H31C 0.9800 . ?
C33 H33 1.0000 . ?
C33 Cl3 1.734(12) . ?
C33 Cl4 1.730(11) . ?
C33 Cl5 1.750(11) . ?
C7 H7A 0.9900 . ?
C7 H7B 0.9900 . ?
C7A H7AA 0.9900 . ?
C7A H7AB 0.9900 . ?

loop_
_geom_angle_atom_site_label_1
_geom_angle_atom_site_label_2
_geom_angle_atom_site_label_3
_geom_angle
_geom_angle_site_symmetry_1
_geom_angle_site_symmetry_3
_geom_angle_publ_flag
C23 N3 H3 124.7 . . ?
C23 N3 C26 110.7(6) . . ?
C26 N3 H3 124.7 . . ?
C8 O1 Li1 116.3(7) . 4_655 ?
C8 O1 C7A 112.9(8) . . ?
C7 O1 C8 119.8(8) . . ?
C7 O1 Li1 102.4(8) . 4_655 ?
C7A O1 Li1 83.5(11) . 4_655 ?
C16 N2 H2 124.4 . . ?
C19 N2 H2 124.4 . . ?
C19 N2 C16 111.1(6) . . ?
H2A O2 H2A 140.9 . 4_655 ?
C30 O2 H2A 109.5 . . ?
C30 O2 H2A 109.5(3) . 4_655 ?
C30 O2 Li1 136.6(11) . . ?
C30 O2 Li1 136.6(11) . 4_655 ?
Li1 O2 H2A 64.4 4_655 . ?
Li1 O2 H2A 64(10) . 4_655 ?
Li1 O2 H2A 85(10) 4_655 4_655 ?
Li1 O2 H2A 84.8 . . ?
Li1 O2 Li1 20.9(14) . 4_655 ?
C3 N1 Li1 106.4(7) . . ?
C3 N1 Li1 120.4(9) . 4_655 ?
C6 N1 C3 117.9(7) . . ?
C6 N1 Li1 121.6(9) . 4_655 ?
C6 N1 Li1 135.7(7) . . ?
Li1 N1 Li1 14.1(10) 4_655 . ?
N3 C23 C24 107.8(6) . . ?
N3 C23 C14 121.1(6) . . ?
C24 C23 C14 131.0(7) . . ?
C10 C11 C14 120.3(8) . . ?
C12 C11 C10 117.9(6) . . ?
C12 C11 C14 121.9(8) . . ?
C11 C10 H10 119.3 . . ?
C9 C10 C11 121.3(9) . . ?
C9 C10 H10 119.3 . . ?
N2 C16 C14 122.3(6) . . ?
C17 C16 N2 105.7(7) . . ?
C17 C16 C14 131.8(6) . . ?
N2 C19 C20 122.3(8) . . ?
C18 C19 N2 106.7(7) . . ?
C18 C19 C20 130.8(8) . . ?
C23 C24 H24 126.6 . . ?
C23 C24 C25 106.7(7) . . ?
C25 C24 H24 126.6 . . ?
C23 C14 C11 111.6(6) . . ?
C23 C14 C15 110.1(6) . . ?
C11 C14 C15 107.7(5) . . ?
C16 C14 C23 107.4(5) . . ?
C16 C14 C11 110.8(6) . . ?
C16 C14 C15 109.1(6) . . ?
N1 C3 C3 117.4(4) . 4_655 ?
N1 C3 C2 122.8(7) . . ?
C2 C3 C3 119.8(4) . 4_655 ?
H21A C21 H21B 109.5 . . ?
H21A C21 H21C 109.5 . . ?
H21B C21 H21C 109.5 . . ?
C20 C21 H21A 109.5 . . ?
C20 C21 H21B 109.5 . . ?
C20 C21 H21C 109.5 . . ?
C2 C4 H4 119.3 . . ?
C5 C4 H4 119.3 . . ?
C5 C4 C2 121.3(8) . . ?
C3 C2 C1 119.0(6) . . ?
C4 C2 C3 116.7(6) . . ?
C4 C2 C1 124.3(7) . . ?
C16 C17 H17 125.9 . . ?
C16 C17 C18 108.2(7) . . ?
C18 C17 H17 125.9 . . ?
N3 C26 C27 120.4(8) . . ?
C25 C26 N3 106.5(7) . . ?
C25 C26 C27 132.8(8) . . ?
C24 C25 H25 125.8 . . ?
C26 C25 C24 108.4(7) . . ?
C26 C25 H25 125.8 . . ?
C8 C13 H13 120.6 . . ?
C8 C13 C12 118.7(9) . . ?
C12 C13 H13 120.6 . . ?
C19 C20 C19 113.5(8) . 4_655 ?
C19 C20 C21 108.5(6) 4_655 . ?
C19 C20 C21 108.5(6) . . ?
C19 C20 C22 107.9(6) 4_655 . ?
C19 C20 C22 107.9(6) . . ?
C21 C20 C22 110.5(10) . . ?
C2 C1 H1 119.4 . . ?
C1 C1 C2 121.2(4) 4_655 . ?
C1 C1 H1 119.4 4_655 . ?
C19 C18 C17 108.3(7) . . ?
C19 C18 H18 125.8 . . ?
C17 C18 H18 125.8 . . ?
C13 C8 O1 125.0(9) . . ?
C13 C8 C9 121.1(7) . . ?
C9 C8 O1 113.8(8) . . ?
N1 C6 C5 122.6(7) . . ?
N1 C6 C7 125.0(8) . . ?
N1 C6 C7A 107.2(11) . . ?
C5 C6 C7 112.1(9) . . ?
C5 C6 C7A 128.2(10) . . ?
C14 C15 H15A 109.5 . . ?
C14 C15 H15B 109.5 . . ?
C14 C15 H15C 109.5 . . ?
H15A C15 H15B 109.5 . . ?
H15A C15 H15C 109.5 . . ?
H15B C15 H15C 109.5 . . ?
C26 C27 C26 110.8(9) . 4_655 ?
C28 C27 C26 110.7(7) . 4_655 ?
C28 C27 C26 110.7(7) . . ?
C29 C27 C26 108.4(7) . . ?
C29 C27 C26 108.4(7) . 4_655 ?
C29 C27 C28 107.7(11) . . ?
C4 C5 C6 118.7(8) . . ?
C4 C5 H5 120.6 . . ?
C6 C5 H5 120.6 . . ?
C27 C28 H28A 109.5 . . ?
C27 C28 H28B 109.5 . . ?
C27 C28 H28C 109.5 . . ?
H28A C28 H28B 109.5 . . ?
H28A C28 H28C 109.5 . . ?
H28B C28 H28C 109.5 . . ?
C20 C22 H22A 109.5 . . ?
C20 C22 H22B 109.5 . . ?
C20 C22 H22C 109.5 . . ?
H22A C22 H22B 109.5 . . ?
H22A C22 H22C 109.5 . . ?
H22B C22 H22C 109.5 . . ?
C10 C9 C8 118.2(9) . . ?
C10 C9 H9 120.9 . . ?
C8 C9 H9 120.9 . . ?
C11 C12 C13 122.4(9) . . ?
C11 C12 H12 118.8 . . ?
C13 C12 H12 118.8 . . ?
C27 C29 H29A 109.5 . . ?
C27 C29 H29B 109.5 . . ?
C27 C29 H29C 109.5 . . ?
H29A C29 H29B 109.5 . . ?
H29A C29 H29C 109.5 . . ?
H29B C29 H29C 109.5 . . ?
O2 C30 H30A 109.5 . . ?
O2 C30 H30B 109.5 . . ?
O2 C30 H30C 109.5 . . ?
H30A C30 H30B 109.5 . . ?
H30A C30 H30C 109.5 . . ?
H30B C30 H30C 109.5 . . ?
Cl1 C32 Cl2 109.5(7) . . ?
Cl1 C32 Cl2 109.5(7) . 4_655 ?
Cl1 C32 H32 108.0 . . ?
Cl2 C32 Cl2 113.6(10) . 4_655 ?
Cl2 C32 H32 108.0 . . ?
Cl2 C32 H32 108.0 4_655 . ?
O1 Li1 H2A 71.8(8) 4_655 4_655 ?
O2 Li1 O1 98.7(10) . 4_655 ?
O2 Li1 H2A 27.0(8) . 4_655 ?
O2 Li1 N1 106.4(12) . . ?
O2 Li1 N1 126.9(15) . 4_655 ?
O2 Li1 O3 121.4(12) . . ?
N1 Li1 O1 150.1(10) . 4_655 ?
N1 Li1 O1 74.1(8) 4_655 4_655 ?
N1 Li1 H2A 114(5) 4_655 4_655 ?
N1 Li1 H2A 131(3) . 4_655 ?
N1 Li1 N1 77.9(8) 4_655 . ?
Li1 Li1 O1 161.4(5) 4_655 4_655 ?
Li1 Li1 O2 79.6(7) 4_655 . ?
Li1 Li1 H2A 106(2) 4_655 4_655 ?
Li1 Li1 N1 44.0(5) 4_655 . ?
Li1 Li1 N1 121.9(7) 4_655 4_655 ?
Li1 Li1 O3 92.4(8) 4_655 . ?
O3 Li1 O1 72.5(9) . 4_655 ?
O3 Li1 H2A 114(5) . 4_655 ?
O3 Li1 N1 106.6(14) . 4_655 ?
O3 Li1 N1 106.5(12) . . ?
Li1 O3 H3A 75.9 . . ?
C31 O3 Li1 151.6(14) . . ?
C31 O3 H3A 109.5 . . ?
O3 C31 H31A 109.5 . . ?
O3 C31 H31B 109.5 . . ?
O3 C31 H31C 109.5 . . ?
H31A C31 H31B 109.5 . . ?
H31A C31 H31C 109.5 . . ?
H31B C31 H31C 109.5 . . ?
Cl3 C33 H33 108.7 . . ?
Cl3 C33 Cl5 109.8(10) . . ?
Cl4 C33 H33 108.7 . . ?
Cl4 C33 Cl3 110.3(9) . . ?
Cl4 C33 Cl5 110.6(8) . . ?
Cl5 C33 H33 108.7 . . ?
O1 C7 C6 109.2(8) . . ?
O1 C7 H7A 109.8 . . ?
O1 C7 H7B 109.8 . . ?
C6 C7 H7A 109.8 . . ?
C6 C7 H7B 109.8 . . ?
H7A C7 H7B 108.3 . . ?
O1 C7A C6 106.6(10) . . ?
O1 C7A H7AA 110.4 . . ?
O1 C7A H7AB 110.4 . . ?
C6 C7A H7AA 110.4 . . ?
C6 C7A H7AB 110.4 . . ?
H7AA C7A H7AB 108.6 . . ?

loop_
_geom_torsion_atom_site_label_1
_geom_torsion_atom_site_label_2
_geom_torsion_atom_site_label_3
_geom_torsion_atom_site_label_4
_geom_torsion
_geom_torsion_site_symmetry_1
_geom_torsion_site_symmetry_2
_geom_torsion_site_symmetry_3
_geom_torsion_site_symmetry_4
_geom_torsion_publ_flag
N3 C23 C24 C25 0.4(8) . . . . ?
N3 C23 C14 C11 42.9(9) . . . . ?
N3 C23 C14 C16 -78.8(8) . . . . ?
N3 C23 C14 C15 162.5(7) . . . . ?
N3 C26 C25 C24 1.0(9) . . . . ?
N3 C26 C27 C26 80.5(12) . . . 4_655 ?
N3 C26 C27 C28 -42.8(11) . . . . ?
N3 C26 C27 C29 -160.7(9) . . . . ?
O1 C8 C9 C10 -173.4(7) . . . . ?
O1 Li1 O3 C31 -110(3) 4_655 . . . ?
N2 C16 C14 C23 73.6(8) . . . . ?
N2 C16 C14 C11 -48.5(9) . . . . ?
N2 C16 C14 C15 -167.0(6) . . . . ?
N2 C16 C17 C18 1.2(8) . . . . ?
N2 C19 C20 C19 -71.5(12) . . . 4_655 ?
N2 C19 C20 C21 49.2(10) . . . . ?
N2 C19 C20 C22 169.0(8) . . . . ?
N2 C19 C18 C17 -1.6(9) . . . . ?
O2 Li1 O3 C31 -20(4) . . . . ?
N1 C3 C2 C4 -1.4(11) . . . . ?
N1 C3 C2 C1 -179.6(7) . . . . ?
N1 C6 C5 C4 0.3(14) . . . . ?
N1 C6 C7 O1 23(2) . . . . ?
N1 C6 C7A O1 70.3(15) . . . . ?
N1 Li1 O3 C31 101(3) . . . . ?
N1 Li1 O3 C31 -177(3) 4_655 . . . ?
C23 N3 C26 C25 -0.8(9) . . . . ?
C23 N3 C26 C27 173.5(7) . . . . ?
C23 C24 C25 C26 -0.9(9) . . . . ?
C11 C10 C9 C8 1.5(13) . . . . ?
C10 C11 C14 C23 -146.0(7) . . . . ?
C10 C11 C14 C16 -26.4(8) . . . . ?
C10 C11 C14 C15 92.9(8) . . . . ?
C10 C11 C12 C13 5.6(12) . . . . ?
C16 N2 C19 C20 -172.5(7) . . . . ?
C16 N2 C19 C18 2.4(8) . . . . ?
C16 C17 C18 C19 0.2(9) . . . . ?
C19 N2 C16 C14 -177.2(6) . . . . ?
C19 N2 C16 C17 -2.3(8) . . . . ?
C24 C23 C14 C11 -141.4(8) . . . . ?
C24 C23 C14 C16 96.9(9) . . . . ?
C24 C23 C14 C15 -21.8(11) . . . . ?
C14 C23 C24 C25 -175.8(7) . . . . ?
C14 C11 C10 C9 173.7(7) . . . . ?
C14 C11 C12 C13 -174.2(8) . . . . ?
C14 C16 C17 C18 175.5(8) . . . . ?
C3 N1 C6 C5 -1.0(13) . . . . ?
C3 N1 C6 C7 -175.3(13) . . . . ?
C3 N1 C6 C7A 164.3(8) . . . . ?
C3 C3 C2 C4 177.7(5) 4_655 . . . ?
C3 C3 C2 C1 -0.6(8) 4_655 . . . ?
C3 C2 C1 C1 0.6(9) . . . 4_655 ?
C4 C2 C1 C1 -177.5(6) . . . 4_655 ?
C2 C4 C5 C6 -0.2(13) . . . . ?
C17 C16 C14 C23 -99.9(9) . . . . ?
C17 C16 C14 C11 138.0(8) . . . . ?
C17 C16 C14 C15 19.5(11) . . . . ?
C26 N3 C23 C24 0.3(9) . . . . ?
C26 N3 C23 C14 176.9(6) . . . . ?
C25 C26 C27 C26 -106.9(10) . . . 4_655 ?
C25 C26 C27 C28 129.8(11) . . . . ?
C25 C26 C27 C29 11.9(15) . . . . ?
C13 C8 C9 C10 3.8(11) . . . . ?
C20 C19 C18 C17 172.8(8) . . . . ?
C18 C19 C20 C19 114.9(9) . . . 4_655 ?
C18 C19 C20 C21 -124.4(10) . . . . ?
C18 C19 C20 C22 -4.6(13) . . . . ?
C8 O1 C7 C6 -156.7(11) . . . . ?
C8 O1 C7A C6 179.8(10) . . . . ?
C8 C13 C12 C11 -0.5(15) . . . . ?
C6 N1 C3 C3 -177.6(5) . . . 4_655 ?
C6 N1 C3 C2 1.5(11) . . . . ?
C27 C26 C25 C24 -172.2(9) . . . . ?
C5 C4 C2 C3 0.7(12) . . . . ?
C5 C4 C2 C1 178.9(8) . . . . ?
C5 C6 C7 O1 -152.3(13) . . . . ?
C5 C6 C7A O1 -125.5(12) . . . . ?
C12 C11 C10 C9 -6.1(10) . . . . ?
C12 C11 C14 C23 33.7(9) . . . . ?
C12 C11 C14 C16 153.4(7) . . . . ?
C12 C11 C14 C15 -87.3(9) . . . . ?
C12 C13 C8 O1 172.5(8) . . . . ?
C12 C13 C8 C9 -4.4(12) . . . . ?
C30 O2 Li1 O1 -97.6(10) . . . 4_655 ?
C30 O2 Li1 N1 66.0(13) . . . . ?
C30 O2 Li1 N1 -21(2) . . . 4_655 ?
C30 O2 Li1 Li1 101.2(9) . . . 4_655 ?
C30 O2 Li1 O3 -172.3(7) . . . . ?
Li1 O1 C8 C13 -75.3(11) 4_655 . . . ?
Li1 O1 C8 C9 101.8(10) 4_655 . . . ?
Li1 O1 C7 C6 -26.3(18) 4_655 . . . ?
Li1 O1 C7A C6 -64.4(14) 4_655 . . . ?
Li1 O2 Li1 O1 161.2(5) 4_655 . . 4_655 ?
Li1 O2 Li1 N1 -35.2(10) 4_655 . . . ?
Li1 O2 Li1 N1 -122.3(14) 4_655 . . 4_655 ?
Li1 O2 Li1 O3 86.5(13) 4_655 . . . ?
Li1 N1 C3 C3 5.4(12) 4_655 . . 4_655 ?
Li1 N1 C3 C3 4.0(9) . . . 4_655 ?
Li1 N1 C3 C2 -176.9(9) . . . . ?
Li1 N1 C3 C2 -175.5(12) 4_655 . . . ?
Li1 N1 C6 C5 176.0(13) 4_655 . . . ?
Li1 N1 C6 C5 176.9(12) . . . . ?
Li1 N1 C6 C7 1.7(19) 4_655 . . . ?
Li1 N1 C6 C7 3(2) . . . . ?
Li1 N1 C6 C7A -17.8(16) . . . . ?
Li1 N1 C6 C7A -18.7(14) 4_655 . . . ?
Li1 Li1 O3 C31 59(3) 4_655 . . . ?
C7 O1 C8 C13 48.8(15) . . . . ?
C7 O1 C8 C9 -134.1(13) . . . . ?
C7 C6 C5 C4 175.4(12) . . . . ?
C7A O1 C8 C13 18.8(15) . . . . ?
C7A O1 C8 C9 -164.2(12) . . . . ?
C7A C6 C5 C4 -161.7(11) . . . . ?

_shelx_res_file                  
;
TITL ppc-libr_a.res in Pmn2(1)
    ppc-libr.res
    created by SHELXL-2018/3 at 12:52:18 on 28-Mar-2023
REM Old TITL ppc-LiBr in Pmn2(1)
REM SHELXT solution in Pmn2(1): R1 0.150, Rweak 0.030, Alpha 0.006
REM <I/s> 0.438 for 114 systematic absences, Orientation a'=c, b'=-b, c'=a
REM Flack x = 0.499 ( 0.009 ) from 1408 Parsons' quotients
REM Formula found by SHELXT: C58 Li2 N9 O7 Br
CELL 0.71073 13.9123 14.8656 13.084 90 90 90
ZERR 2 0.0013 0.0013 0.001 0 0 0
LATT -1
SYMM 0.5-X,-Y,0.5+Z
SYMM 0.5+X,-Y,0.5+Z
SYMM -X,+Y,+Z
SFAC C H Br Cl Li N O
UNIT 112 116 2 12 2 12 8
DFIX 1.43 0.01 O1 C7 O1 C7A O3 C31 O2 C30
DFIX 1.54 0.01 C6 C7 C6 C7A
DFIX 1.74 0.01 C33 Cl3 C33 Cl4 C33 Cl5
EADP C7 C7A
EADP O3 C31

L.S. 20
PLAN  20
SIZE 0.041 0.291 0.318
TEMP -150
CONF
list 4
fmap 2
MORE -1
BOND $H
ACTA
TWIN -1 0 0 0 -1 0 0 0 -1 2
OMIT 0 1 -1
REM <olex2.extras>
REM <HklSrc "%.\\ppc-LiBr.hkl">
REM </olex2.extras>

WGHT    0.117600
BASF   0.47338
FVAR       0.36344   0.53528
BR1   3    0.500000    0.507721    0.472721    10.50000    0.01729    0.01670 =
         0.03629    0.00158    0.00000    0.00000
CL1   4    0.500000    0.064749    0.906363    10.50000    0.06285    0.05655 =
         0.05950   -0.00398    0.00000    0.00000
CL2   4    0.394227   -0.034617    0.755710    11.00000    0.08569    0.08502 =
         0.05009    0.00140   -0.00428   -0.03067
N3    6    0.623813    0.354469    0.610366    11.00000    0.01040    0.03226 =
         0.01646    0.00148    0.00108    0.00221
AFIX  43
H3    2    0.593439    0.398687    0.579439    11.00000   -1.20000
AFIX   0
O1    7    0.703009    0.733069    0.442900    11.00000    0.04843    0.01981 =
         0.03525   -0.00215   -0.01543   -0.00070
N2    6    0.621132    0.336087    0.361037    11.00000    0.01566    0.02857 =
         0.01401    0.00320    0.00184    0.00504
AFIX  43
H2    2    0.586990    0.379957    0.387892    11.00000   -1.20000
AFIX   0
O2    7    0.500000    0.694623    0.585615    10.50000    0.05399    0.01919 =
         0.03331   -0.00149    0.00000    0.00000
AFIX 147
H2A   2    0.556897    0.696296    0.564216    10.50000   -1.50000
AFIX   0
N1    6    0.596737    0.885839    0.494395    11.00000    0.04347    0.01628 =
         0.02535   -0.00009   -0.00887    0.00871
C23   1    0.709831    0.320497    0.580406    11.00000    0.01854    0.01787 =
         0.00908   -0.00005   -0.00045    0.00053
C11   1    0.754538    0.457468    0.475834    11.00000    0.01262    0.01889 =
         0.02917    0.00334   -0.00302   -0.00641
C10   1    0.747062    0.499112    0.379256    11.00000    0.01287    0.02329 =
         0.03573    0.00721    0.00726    0.00471
AFIX  43
H10   2    0.751917    0.463415    0.319253    11.00000   -1.20000
AFIX   0
C16   1    0.712071    0.311002    0.394313    11.00000    0.00794    0.02491 =
         0.01608    0.00924    0.00091    0.00489
C19   1    0.591518    0.283537    0.280854    11.00000    0.01735    0.03828 =
         0.01198    0.00396   -0.00004    0.00108
C24   1    0.733800    0.252342    0.646845    11.00000    0.02340    0.02164 =
         0.01687   -0.00085   -0.00840    0.00482
AFIX  43
H24   2    0.790337    0.216544    0.644969    11.00000   -1.20000
AFIX   0
C14   1    0.759907    0.354716    0.484095    11.00000    0.01158    0.01730 =
         0.01662    0.00154    0.00128    0.00051
C3    1    0.551734    0.967009    0.494045    11.00000    0.03356    0.01361 =
         0.01295   -0.00369   -0.00106    0.00579
C21   1    0.500000    0.402334    0.191008    10.50000    0.02290    0.05216 =
         0.02402    0.02813    0.00000    0.00000
PART -1
AFIX  33
H21A  2    0.441422    0.416010    0.152419    10.50000   -1.50000
H21B  2    0.502188    0.439589    0.252758    10.50000   -1.50000
H21C  2    0.556390    0.415095    0.148527    10.50000   -1.50000
AFIX   0
PART 0
C4    1    0.702001    1.044450    0.498904    11.00000    0.02653    0.02473 =
         0.02840   -0.00385   -0.00688   -0.00213
AFIX  43
H4    2    0.738659    1.098348    0.500546    11.00000   -1.20000
AFIX   0
C2    1    0.602321    1.049616    0.495104    11.00000    0.02739    0.01740 =
         0.02297   -0.00031    0.00122    0.00178
C17   1    0.737775    0.238137    0.334871    11.00000    0.01956    0.02561 =
         0.01747   -0.00001    0.00585    0.00550
AFIX  43
H17   2    0.795950    0.204995    0.340134    11.00000   -1.20000
AFIX   0
C26   1    0.590532    0.310189    0.695926    11.00000    0.02940    0.03908 =
         0.00320    0.00344    0.00014    0.00130
C25   1    0.657508    0.245862    0.718907    11.00000    0.02994    0.03909 =
         0.01158    0.00564   -0.00426   -0.01081
AFIX  43
H25   2    0.653711    0.204018    0.773637    11.00000   -1.20000
AFIX   0
C13   1    0.743102    0.603913    0.554220    11.00000    0.03207    0.02061 =
         0.04394   -0.01613   -0.01032   -0.00590
AFIX  43
H13   2    0.744272    0.639871    0.614231    11.00000   -1.20000
AFIX   0
C20   1    0.500000    0.303199    0.221081    10.50000    0.02185    0.03832 =
         0.00372    0.00045    0.00000    0.00000
C1    1    0.548836    1.132292    0.495233    11.00000    0.03359    0.00951 =
         0.02601    0.00187   -0.00116   -0.00286
AFIX  43
H1    2    0.582362    1.187965    0.495319    11.00000   -1.20000
AFIX   0
C18   1    0.662370    0.221364    0.264680    11.00000    0.02870    0.04141 =
         0.00951   -0.00608    0.00043    0.00482
AFIX  43
H18   2    0.661206    0.174873    0.214878    11.00000   -1.20000
AFIX   0
C8    1    0.728113    0.642618    0.459496    11.00000    0.02327    0.01880 =
         0.05552    0.00830   -0.00508   -0.00453
C6    1    0.692445    0.885104    0.498218    11.00000    0.05015    0.02538 =
         0.03391   -0.01400   -0.01710    0.01631
C15   1    0.867001    0.327980    0.485603    11.00000    0.01064    0.02898 =
         0.03758    0.00610   -0.00217    0.00281
AFIX 137
H15A  2    0.900906    0.363913    0.537020    11.00000   -1.50000
H15B  2    0.895294    0.339032    0.418169    11.00000   -1.50000
H15C  2    0.872858    0.264006    0.502578    11.00000   -1.50000
AFIX   0
C27   1    0.500000    0.343000    0.750906    10.50000    0.02484    0.05341 =
         0.00953   -0.00816    0.00000    0.00000
C5    1    0.747710    0.964530    0.500308    11.00000    0.03327    0.03752 =
         0.03970   -0.00897   -0.00548    0.01279
AFIX  43
H5    2    0.815896    0.961788    0.502661    11.00000   -1.20000
AFIX   0
C28   1    0.500000    0.445564    0.759977    10.50000    0.02499    0.06087 =
         0.02919   -0.02718    0.00000    0.00000
PART -1
AFIX  33
H28A  2    0.500000    0.472296    0.691510    10.50000   -1.50000
H28B  2    0.442485    0.465061    0.797116    10.50000   -1.50000
H28C  2    0.557515    0.465061    0.797116    10.50000   -1.50000
AFIX   0
PART 0
C22   1    0.500000    0.241768    0.122993    10.50000    0.02855    0.06466 =
         0.02079   -0.01367    0.00000    0.00000
PART -1
AFIX  33
H22A  2    0.441640    0.253199    0.083109    10.50000   -1.50000
H22B  2    0.556632    0.255481    0.081264    10.50000   -1.50000
H22C  2    0.501728    0.178403    0.143577    10.50000   -1.50000
AFIX   0
PART 0
C9    1    0.732722    0.591389    0.370103    11.00000    0.02033    0.02838 =
         0.04087    0.00494    0.00694   -0.00135
AFIX  43
H9    2    0.726245    0.618803    0.304878    11.00000   -1.20000
AFIX   0
C12   1    0.756436    0.511343    0.560013    11.00000    0.02940    0.02540 =
         0.03282   -0.00270   -0.01142   -0.00676
AFIX  43
H12   2    0.767258    0.484727    0.625013    11.00000   -1.20000
AFIX   0
C29   1    0.500000    0.304637    0.858109    10.50000    0.03306    0.06408 =
         0.02102    0.01518    0.00000    0.00000
PART -1
AFIX  33
H29A  2    0.500000    0.238783    0.854640    10.50000   -1.50000
H29B  2    0.557515    0.325148    0.894536    10.50000   -1.50000
H29C  2    0.442485    0.325148    0.894536    10.50000   -1.50000
AFIX   0
PART 0
C30   1    0.500000    0.694563    0.693862    10.50000    0.07516    0.04972 =
         0.01761   -0.00666    0.00000    0.00000
PART -1
AFIX 137
H30A  2    0.520675    0.753614    0.718871    10.50000   -1.50000
H30B  2    0.544320    0.648260    0.718795    10.50000   -1.50000
H30C  2    0.435006    0.681773    0.718819    10.50000   -1.50000
AFIX   0

PART 0
C32   1    0.500000    0.026718    0.779442    10.50000    0.07586    0.04379 =
         0.05886    0.01760    0.00000    0.00000
AFIX  13
H32   2    0.500000    0.080572    0.733643    10.50000   -1.20000
AFIX   0

LI1   5    0.475933    0.777143    0.483018    10.50000    0.04275    0.02042 =
         0.02869   -0.00031    0.01492    0.01086
PART -1
O3    7    0.470269    0.742483    0.346582    10.50000    0.02878    0.03902 =
         0.03262   -0.00457    0.01005   -0.00977
AFIX 147
H3A   2    0.414661    0.732335    0.368778    10.50000   -1.50000
AFIX   0
C31   1    0.491247    0.682241    0.266946    10.50000    0.02878    0.03902 =
         0.03262   -0.00457    0.01005   -0.00977
AFIX  33
H31A  2    0.464643    0.705381    0.202769    10.50000   -1.50000
H31B  2    0.561079    0.675814    0.260364    10.50000   -1.50000
H31C  2    0.462656    0.623494    0.282141    10.50000   -1.50000
AFIX   0

C33   1    0.515338    0.921945    0.216216    10.50000    0.11092    0.03055 =
         0.05681    0.01328    0.01414    0.02220
AFIX  13
H33   2    0.501562    0.872857    0.266379    10.50000   -1.20000
AFIX   0
CL3   4    0.632606    0.958372    0.233907    10.50000    0.08590    0.03922 =
         0.03912   -0.00929    0.01208   -0.01726
CL4   4    0.435674    1.009343    0.237315    10.50000    0.11556    0.07790 =
         0.05165    0.01026    0.02343    0.05993
CL5   4    0.501779    0.879046    0.092502    10.50000    0.07587    0.05367 =
         0.05792   -0.01186    0.00001    0.03904

PART 1
C7    1    0.754692    0.801376    0.491484    21.00000    0.01243    0.02490 =
         0.04732   -0.01205   -0.00074    0.00633
AFIX  23
H7A   2    0.813907    0.814783    0.452385    21.00000   -1.20000
H7B   2    0.773527    0.781725    0.560950    21.00000   -1.20000
AFIX   0
PART 2
C7A   1    0.723364    0.788973    0.528233   -21.00000    0.01243    0.02490 =
         0.04732   -0.01205   -0.00074    0.00633
AFIX  23
H7AA  2    0.792864    0.787390    0.544379   -21.00000   -1.20000
H7AB  2    0.687092    0.768381    0.588980   -21.00000   -1.20000
AFIX   0
HKLF 4


REM  ppc-libr_a.res in Pmn2(1)
REM wR2 = 0.1889, GooF = S = 1.027, Restrained GooF = 1.029 for all data
REM R1 = 0.0681 for 4305 Fo > 4sig(Fo) and 0.0909 for all 5505 data
REM 385 parameters refined using 10 restraints

END

WGHT      0.1176      0.0000

REM Highest difference peak  1.523,  deepest hole -0.738,  1-sigma level  0.121
Q1    1   0.5000  0.5070  0.5362  10.50000  0.05    1.52
Q2    1   0.5000 -0.1218  0.8873  10.50000  0.05    1.23
Q3    1   0.5000  0.0654  0.0785  10.50000  0.05    0.99
Q4    1   0.7099  0.7266  0.5416  11.00000  0.05    0.72
Q5    1   0.5000  0.6971  0.3825  10.50000  0.05    0.68
Q6    1   0.5000  1.0423  0.1884  10.50000  0.05    0.67
Q7    1   0.5520  0.4585  0.5311  11.00000  0.05    0.59
Q8    1   0.5000 -0.0670  0.8810  10.50000  0.05    0.54
Q9    1   0.5000  0.4988  0.3964  10.50000  0.05    0.53
Q10   1   0.7310  0.6456  0.5323  11.00000  0.05    0.53
Q11   1   0.4252  0.0178  0.7500  11.00000  0.05    0.52
Q12   1   0.5000  0.2842  0.7548  10.50000  0.05    0.50
Q13   1   0.5000  0.3067  0.4850  10.50000  0.05    0.49
Q14   1   0.7372  0.9431  0.4451  11.00000  0.05    0.49
Q15   1   0.5000  0.4567  0.2178  10.50000  0.05    0.49
Q16   1   0.7315  0.6033  0.6215  11.00000  0.05    0.49
Q17   1   0.5000  0.3591  0.2129  10.50000  0.05    0.48
Q18   1   0.5000  0.3260  0.5141  10.50000  0.05    0.47
Q19   1   0.4262  1.0019  0.1762  11.00000  0.05    0.47
Q20   1   0.7229  1.0055  0.4844  11.00000  0.05    0.47
;
_shelx_res_checksum              133
_shelx_hkl_file                  
;
   0   0  -2 2553.94  125.89
   0   0  -3    1.50    1.20
   0   0  -4 9587.24  469.65
   0   0  -5    0.40    1.70
   0   0  -6   54.89    5.80
   0   0   6   78.39    6.60
   0   0   7    7.50    3.30
   0   0  -7    2.30    2.50
   0   0  -8 4688.63  229.38
   0   0   8 4594.34  229.98
   0   0  -9    0.90    3.20
   0   0 -10  736.73   40.30
   0   0 -11   11.90    5.30
   0   0 -12  196.68   15.30
   0   0 -13   22.20    7.40
   0   0 -14  160.28   17.40
  -1   0   0    0.10    0.40
   1   0   0   -0.50    0.70
  -1   0   1 3643.84  181.48
  -1   0  -1 3765.52  181.38
   1   0  -2   -0.10    1.10
  -1   0  -2   -0.90    0.80
  -1   0  -2   -1.00    0.70
   1   0  -3 2132.49  104.19
   1   0   3 2117.69  103.69
  -1   0  -3 2078.49  103.89
   1   0   4   -2.10    1.20
   1   0  -4    0.70    1.60
  -1   0  -4    0.10    1.50
   1   0   5 1674.53   84.09
  -1   0  -5 1653.03   84.09
   1   0  -5 1739.93   84.49
   1   0   6    1.00    2.00
   1   0  -6    0.40    2.20
  -1   0  -6   -3.60    1.60
   1   0  -7 1238.38   63.99
  -1   0  -7 1294.97   63.59
   1   0   7 1220.28   63.49
   1   0  -8    0.10    3.10
   1   0   8   -2.00    2.50
  -1   0  -8   -0.50    2.80
  -1   0  -9  405.36   22.90
   1   0  -9  379.86   23.20
   1   0   9  394.56   22.70
   1   0 -10    0.00    3.90
  -1   0 -10   -5.20    3.40
   1   0 -11  151.28   14.00
  -1   0 -11  138.89   13.00
   1   0 -12   -1.20    5.10
  -1   0 -12   -2.40    4.60
  -1   0 -13   40.80    8.00
   1   0 -13   24.50    7.90
   1   0 -14   -2.10    6.90
  -2   0   0   37.20    3.70
  -2   0  -1   -9.20    0.90
  -2   0   1   -6.90    1.10
  -2   0   2 3711.63  183.38
  -2   0  -2 3751.22  182.98
  -2   0  -3   -1.30    1.00
  -2   0   3   -2.70    1.30
  -2   0  -3    0.70    1.30
   2   0  -3    1.20    1.70
  -2   0  -4  653.73   33.70
   2   0  -4  642.14   34.70
  -2   0  -4  699.63   34.10
   2   0  -5   -1.20    2.00
  -2   0  -5   -1.20    1.60
   2   0  -6  383.26   20.90
   2   0   6  362.76   19.40
  -2   0  -6  337.67   19.90
  -2   0  -7   -4.10    1.90
   2   0   7   -1.70    1.90
   2   0  -7   -4.20    2.30
  -2   0  -8  266.87   16.90
   2   0   8  282.67   16.50
   2   0  -8  316.47   18.30
   2   0  -9   -2.00    3.40
  -2   0  -9   -5.80    2.80
   2   0   9   -0.90    2.40
  -2   0 -10  134.49   11.80
   2   0 -10  126.09   12.90
   2   0 -11   -4.20    4.70
  -2   0 -11    1.60    4.30
   2   0 -12   30.20    8.10
  -2   0 -12   27.80    6.70
   2   0 -13   -3.70    6.50
  -2   0 -13   -4.80    5.30
   2   0 -14   87.89   12.80
  -3   0   0    0.70    1.70
  -3   0  -1  652.83   32.80
  -3   0   1  621.94   32.90
  -3   0   2   -2.80    1.40
  -3   0  -2    1.10    1.40
  -3   0   3 1732.33   87.99
  -3   0  -3 1782.92   87.49
  -3   0  -4    1.50    1.50
  -3   0   4   -0.70    1.90
  -3   0  -4    0.10    1.30
  -3   0  -5 1103.29   54.19
  -3   0   5 1023.90   54.79
  -3   0  -5 1070.79   53.39
  -3   0  -6    2.70    2.20
   3   0  -6   -0.80    2.80
  -3   0   6    0.20    2.60
  -3   0  -7  400.56   22.70
  -3   0   7  409.56   23.50
   3   0  -7  410.16   24.00
  -3   0   8   -1.60    3.10
  -3   0  -8    1.00    2.90
   3   0  -8    3.40    3.90
  -3   0   9  196.08   13.60
   3   0  -9  176.08   13.80
  -3   0  -9  170.68   12.40
  -3   0 -10    2.20    3.70
   3   0 -10    0.10    4.80
  -3   0  10    1.00    4.60
  -3   0  11  204.18   15.50
   3   0 -11  190.38   17.60
  -3   0 -11  193.48   14.20
  -3   0 -12    6.40    5.10
  -3   0  12   -1.40    5.40
   3   0 -12   10.50    7.00
  -3   0 -13   98.09   11.20
  -3   0  13   69.29   11.00
  -3   0  14    5.80    7.20
  -4   0   0 9999.00  490.05
  -4   0   1   -2.40    1.70
  -4   0  -1    1.10    1.80
  -4   0   2 4997.00  248.78
  -4   0  -2 5103.69  248.38
  -4   0   3    0.80    2.20
  -4   0  -3    2.20    2.00
  -4   0   4  245.28   15.20
  -4   0  -4  246.88   14.40
  -4   0  -5   -1.20    1.50
  -4   0  -5   -0.60    2.00
  -4   0   5   -1.90    2.50
  -4   0   6  302.27   17.50
  -4   0  -6  262.47   16.10
  -4   0  -6  270.27   15.10
  -4   0   7    1.20    3.30
  -4   0  -7   -0.30    2.40
  -4   0   8  258.07   16.50
  -4   0  -8  217.38   14.90
  -4   0  -9    6.70    4.00
  -4   0   9   -2.20    4.10
  -4   0 -10  298.87   18.40
  -4   0  10  267.07   19.30
  -4   0 -11    5.80    4.70
  -4   0  11   -3.00    5.20
  -4   0 -12  189.78   15.10
  -4   0  12  221.68   17.20
  -4   0 -13    5.50    5.70
  -4   0  13   -2.80    6.30
  -4   0  14   37.60    9.70
  -5   0   0    0.60    2.30
  -5   0   1  786.82   40.80
  -5   0  -1  755.92   40.40
  -5   0   2   -0.50    2.40
  -5   0  -2   -1.20    1.90
  -5   0  -3 1104.29   57.49
  -5   0   3 1145.59   58.39
  -5   0   4    2.30    3.20
  -5   0  -4   -0.20    2.10
  -5   0   5  502.95   28.40
  -5   0  -5  491.95   27.20
  -5   0  -6    1.30    2.60
  -5   0   6   -3.90    3.00
  -5   0  -6   -0.10    1.80
  -5   0  -7   81.79    8.30
  -5   0  -7   98.19    6.90
  -5   0   7   93.59   10.00
  -5   0   8   -0.30    4.30
  -5   0  -8    1.70    3.10
  -5   0   9  181.38   14.90
  -5   0  -9  190.38   13.50
  -5   0  10    1.70    5.20
  -5   0 -10    2.80    4.10
  -5   0  11  131.49   14.50
  -5   0 -11  160.08   12.80
  -5   0  12   11.40    6.90
  -5   0 -12   -1.00    5.00
  -5   0 -13   58.49    9.10
  -5   0  13   35.90    9.40
  -5   0  14   -2.80    7.10
  -6   0   0  110.29    8.90
  -6   0  -1    1.70    2.60
  -6   0   1   -2.70    2.00
  -6   0  -2  207.98   13.90
  -6   0   2  230.78   14.70
  -6   0  -3    0.90    2.40
  -6   0   3    4.20    3.50
  -6   0   4  186.18   13.00
  -6   0  -4  162.18   11.70
  -6   0  -5   -1.80    2.60
  -6   0   5   -0.30    3.50
  -6   0   6  407.06   24.10
  -6   0  -6  368.86   22.30
  -6   0  -7    0.90    2.20
  -6   0  -7    1.30    3.20
  -6   0   7    0.40    4.30
  -6   0  -8  167.98   12.10
  -6   0   8  135.49   13.60
  -6   0  -9   -3.40    3.80
  -6   0   9    5.90    5.90
  -6   0  10    2.50    6.20
  -6   0 -10   14.10    5.50
  -6   0  11   -9.90    5.10
  -6   0 -11   -1.10    4.70
  -6   0 -12   15.40    6.50
  -6   0  12   24.80    8.50
  -6   0 -13   -4.50    5.70
  -6   0  13    0.80    7.20
  -6   0  14   52.09   11.20
  -7   0   0    2.10    3.00
  -7   0  -1  659.23   36.20
  -7   0   2    0.70    3.10
  -7   0  -2    0.50    2.90
  -7   0  -3   50.49    6.50
  -7   0   3   45.40    7.00
  -7   0   4   -0.10    3.60
  -7   0  -4   -1.10    2.70
  -7   0  -5   45.50    6.50
  -7   0   5   36.50    7.00
  -7   0   6    2.80    4.70
  -7   0  -6   -8.50    2.50
  -7   0  -7  193.08   11.40
  -7   0   7  213.58   16.10
  -7   0  -7  190.38   13.90
  -7   0   8   -2.30    5.00
  -7   0  -8    4.60    4.30
  -7   0   9  121.79   13.90
  -7   0  -9  130.59   12.30
  -7   0 -10   -9.70    4.30
  -7   0  10  -10.50    5.40
  -7   0  11  120.09   14.30
  -7   0 -11  102.89   11.80
  -7   0 -12    2.30    5.90
  -7   0  12   -4.30    6.50
  -7   0 -13   80.99   12.70
  -7   0  13   71.59   13.00
  -7   0  14  -12.30    7.40
  -8   0   0 5819.42  288.47
  -8   0  -1    0.40    3.40
  -8   0   1    0.50    3.50
  -8   0   2  190.08   14.10
  -8   0  -2  170.18   13.00
  -8   0  -3   -1.20    3.00
  -8   0   3   -3.50    3.50
  -8   0  -4   20.60    4.90
  -8   0   4    7.20    5.00
  -8   0  -5    0.40    3.30
  -8   0   5    2.10    4.40
  -8   0   6   40.00    8.30
  -8   0  -6   59.69    8.10
  -8   0  -7   -0.20    4.20
  -8   0   7    0.60    5.70
  -8   0  -8  498.55   29.60
  -8   0   8  504.35   31.90
  -8   0   9    2.50    6.20
  -8   0  -9    2.70    4.80
  -8   0  10  239.08   19.50
  -8   0 -10  227.58   17.10
  -8   0  11   -4.70    6.80
  -8   0 -11   -7.40    5.10
  -8   0 -12   81.59   11.40
  -8   0  12   58.69   12.20
  -8   0  13  -17.20    6.40
  -8   0  14   89.09   14.80
  -9   0   0    9.50    4.70
  -9   0   1  501.15   29.80
  -9   0  -1  483.55   29.20
  -9   0  -2    0.10    3.60
  -9   0   2   -2.30    3.80
  -9   0  -3  230.68   16.20
  -9   0   3  226.88   17.20
  -9   0  -4    2.80    3.60
  -9   0   4   -1.30    4.40
  -9   0   5    4.80    5.10
  -9   0  -5    6.10    4.70
  -9   0   6   -0.90    5.20
  -9   0  -6    1.20    4.20
  -9   0  -7  452.25   27.50
  -9   0   7  444.46   29.50
  -9   0  -8    3.40    5.30
  -9   0   8   -9.30    5.70
  -9   0  -9   72.49   10.40
  -9   0   9   69.09   11.90
  -9   0 -10    2.90    5.90
  -9   0  10   10.90    8.10
  -9   0 -11  167.48   16.20
  -9   0  11  194.08   20.10
  -9   0  12    3.40    8.50
  -9   0 -12    4.30    6.70
  -9   0  13   97.29   15.60
  -9   0  14   12.80   11.20
 -10   0   0  641.14   37.40
 -10   0   1   -8.40    3.40
 -10   0  -1   -5.90    3.50
 -10   0   2   12.40    6.00
 -10   0  -2   20.70    6.10
 -10   0  -3   -0.60    4.00
 -10   0   3   -1.20    4.50
 -10   0   4  114.49   13.00
 -10   0  -4   99.29   11.60
 -10   0  -5    0.20    4.60
 -10   0   5    5.60    6.70
 -10   0   6  153.38   16.30
 -10   0  -6  152.18   14.80
 -10   0  -7   -2.30    4.80
 -10   0   7    0.50    6.10
 -10   0   8   18.40    8.70
 -10   0  -8   14.90    6.50
 -10   0  -9    5.90    6.30
 -10   0   9    0.00    7.60
 -10   0  10  161.18   19.20
 -10   0 -10  153.98   16.00
 -10   0  11   -8.20    8.30
 -10   0 -11   -3.10    6.10
 -10   0 -12   27.80    8.50
 -10   0  12   40.20   12.50
 -10   0  13   -5.70    9.90
 -10   0  14   29.20   13.00
 -11   0   0   18.30    6.50
 -11   0  -1   32.50    7.40
 -11   0   1   37.80    8.30
 -11   0  -2   -2.50    4.00
 -11   0   2   -3.90    4.40
 -11   0  -3  607.44   35.30
 -11   0   3  574.04   36.30
 -11   0   4    2.00    5.80
 -11   0  -4   -7.00    4.10
 -11   0  -5  531.75   32.50
 -11   0   5  534.25   34.70
 -11   0   6    6.40    7.30
 -11   0  -6    1.90    5.10
 -11   0  -7  137.39   14.70
 -11   0   7  154.98   17.40
 -11   0   8  -12.10    6.00
 -11   0  -8   -2.60    5.60
 -11   0   9   44.90   11.90
 -11   0  -9   37.20    8.90
 -11   0  10   13.20   10.00
 -11   0 -10    0.10    6.70
 -11   0  11  160.28   19.90
 -11   0 -11  143.39   16.20
 -11   0 -12   -2.80    6.90
 -11   0  12   11.90   10.60
 -11   0  13    0.90   10.40
 -12   0   0  752.12   44.20
 -12   0   1    4.40    5.80
 -12   0  -1    3.90    5.30
 -12   0   2   10.00    6.10
 -12   0  -2   17.90    6.70
 -12   0  -3   -4.90    4.50
 -12   0   3    6.40    6.00
 -12   0  -4  242.98   18.30
 -12   0   4  202.88   21.50
 -12   0  -5   -5.50    4.80
 -12   0   5   -7.00    5.90
 -12   0   6   33.70   10.10
 -12   0  -6   30.40    7.90
 -12   0   7    3.60    7.60
 -12   0  -7   10.60    6.70
 -12   0   8   17.20   10.10
 -12   0  -8   29.60    8.90
 -12   0   9    3.10    9.10
 -12   0  -9   -2.90    6.60
 -12   0  10   83.89   15.70
 -12   0 -10   81.19   13.00
 -12   0 -11   -4.10    7.50
 -12   0  11    2.50   10.60
 -12   0  12   37.60   12.80
 -12   0 -12   37.60   10.90
 -13   0   0   40.90    9.50
 -13   0   1   23.30    8.00
 -13   0  -1   23.10    8.00
 -13   0   2    1.40    5.70
 -13   0  -2   -6.30    4.80
 -13   0   3   22.10    7.90
 -13   0  -3   32.30    8.40
 -13   0  -4   -5.30    5.20
 -13   0   4    6.90    7.00
 -13   0  -5  121.29   14.20
 -13   0   5   91.19   14.30
 -13   0  -6   12.50    6.90
 -13   0   6   -0.30    7.40
 -13   0   7   19.70   10.00
 -13   0  -7    7.80    7.00
 -13   0  -8   -4.30    6.00
 -13   0   8   -0.70    9.20
 -13   0  -9   23.90    9.20
 -13   0   9   28.10   12.50
 -13   0 -10   -1.10    7.90
 -13   0  10  -11.20    9.60
 -13   0  11   61.29   15.00
 -13   0 -11   69.09   12.70
 -14   0   0  123.19   16.10
 -14   0   1   -3.40    5.80
 -14   0  -1   -0.60    5.90
 -14   0  -2   22.70    8.40
 -14   0   2   12.10    7.50
 -14   0  -3    1.40    6.30
 -14   0   3   -5.80    6.40
 -14   0   4   53.69   12.00
 -14   0  -4   82.99   12.40
 -14   0  -5    7.70    7.40
 -14   0   5    9.60    8.00
 -14   0   6   58.69   12.80
 -14   0  -6   59.39   11.10
 -14   0  -7   15.50    8.40
 -14   0   7   15.80    9.80
 -14   0   8   36.80   12.20
 -14   0  -8   37.20    9.60
 -14   0   9   -8.40    9.00
 -14   0  -9   -1.70    7.50
 -14   0 -10    8.70    8.80
 -14   0  10   -4.50   10.60
 -15   0   0   13.60    7.90
 -15   0  -1   15.20    8.00
 -15   0   1    6.80    7.40
 -15   0  -2   -1.30    6.50
 -15   0   2   -0.10    7.10
 -15   0  -3  198.08   19.80
 -15   0   3  182.18   21.20
 -15   0   4   -4.30    7.10
 -15   0  -4    7.50    7.40
 -15   0  -5   43.10   10.90
 -15   0   5   51.99   12.70
 -15   0   6    1.60    8.30
 -15   0  -6   10.30    7.70
 -15   0   7   34.20   11.50
 -15   0  -7   58.79   12.10
 -15   0   8   -0.90    9.70
 -15   0  -8  -10.00    7.20
 -15   0   9   43.80   14.50
 -15   0  -9   36.20   11.00
 -16   0   0  246.68   23.90
 -16   0   1   -3.50    6.60
 -16   0  -1    2.30    7.10
 -16   0  -2  214.38   21.90
 -16   0   2  148.49   19.20
 -16   0  -3   -2.20    6.80
 -16   0   3    5.40    8.30
 -16   0   4   13.10    9.60
 -16   0  -4   31.20    9.90
 -16   0  -5   -7.80    7.10
 -16   0   5   -6.20    7.90
 -16   0  -6   70.89   13.10
 -16   0   6   60.99   13.60
 -16   0  -7    5.20    8.40
 -16   0   7   -2.20    8.50
 -17   0   0    5.10    7.90
 -17   0   1   26.00   10.80
 -17   0  -1   12.80    8.80
 -17   0  -2   -8.20    7.00
 -17   0   2    6.40    8.70
 -17   0   3    2.10    8.70
 -17   0  -3   24.40   10.10
 -17   0  -4    3.00    8.20
 -17   0   4   -2.20    8.60
 -17   0   5    9.30   10.00
 -17   0  -5   -5.50    7.70
 -18   0   0   76.19   15.70
 -18   0  -1   -1.10    8.30
 -18   0   1   -0.90    8.20
   0   1   0   15.10    2.40
   0   1  -1    9.40    1.50
   0   1  -1    8.50    1.40
   0   1  -2 1186.88   60.69
   0   1  -2 1260.77   60.49
   0  -1   2 1191.08   60.59
   0   1  -3 1141.39   57.39
   0  -1  -3 1170.98   56.89
   0  -1   3 1136.79   57.69
   0  -1  -4 3747.32  184.38
   0   1  -4 3834.62  184.98
   0  -1   4 3694.53  185.28
   0  -1  -5   13.50    2.40
   0   1  -5   16.50    3.00
   0  -1   5   18.00    3.40
   0   1  -6  183.48   11.10
   0  -1  -6  169.98   10.30
   0  -1   6  152.58   11.10
   0  -1   7   13.70    4.00
   0   1  -7    7.90    3.50
   0  -1  -7    6.00    2.70
   0   1  -8  905.51   47.60
   0  -1  -8  895.01   46.90
   0  -1  -9  222.78   14.40
   0   1  -9  226.48   15.00
   0   1 -10  557.24   31.40
   0  -1 -10  531.45   30.60
   0  -1 -11   12.90    5.80
   0   1 -11    9.90    5.60
   0  -1 -12  803.52   45.90
   0   1 -12  876.11   47.00
   0   1 -13   42.40    9.40
   0  -1 -13   53.79    9.50
   0   1 -14   76.39   11.80
   0   1 -15   11.40   12.70
  -1   1   0  281.97   14.00
   1   1   0  258.47   14.10
  -1  -1   0  276.37   14.10
   1   1  -1  413.96   20.80
  -1   1   1  402.76   20.60
   1   1   1  404.06   20.10
  -1   1  -1  411.76   20.70
  -1  -1  -2  906.41   43.30
  -1   1   2  852.01   43.50
   1   1  -2  866.81   44.00
  -1   1  -2  868.91   43.70
  -1  -1  -3  669.93   34.20
   1   1  -3  703.03   35.10
  -1   1  -3  682.63   34.70
  -1   1  -3  680.93   34.80
   1  -1  -3  684.03   34.60
   1   1  -4   89.49    6.40
   1  -1   4   97.39    6.30
  -1  -1  -4   83.09    5.60
  -1   1  -4   79.39    6.10
   1  -1  -4   94.39    6.10
  -1   1  -4   96.79    6.60
   1  -1   5  269.87   15.50
   1   1  -5  280.57   16.00
  -1  -1  -5  290.37   15.10
  -1   1  -5  276.27   15.60
   1  -1  -5  267.27   15.40
  -1  -1   5  263.57   16.50
  -1  -1  -6   57.79    5.20
   1  -1   6   61.69    6.00
   1   1  -6   49.00    5.90
   1  -1  -6   62.29    5.90
  -1   1  -6   58.29    6.00
   1   1   6   52.19    5.50
  -1  -1   6   43.50    6.20
   1  -1   7  591.94   31.70
  -1  -1  -7  574.94   31.10
   1   1  -7  599.84   32.30
  -1   1  -7  630.34   32.00
   1   1   7  591.84   31.50
   1  -1  -7  562.74   31.60
   1   1  -8   69.49    7.60
   1  -1   8   52.49    6.30
  -1  -1  -8   47.10    5.90
   1  -1  -8   54.19    6.50
   1   1   8   55.49    6.40
  -1   1  -8   47.20    6.50
  -1  -1  -9  126.69    9.80
   1   1  -9  136.79   11.10
   1   1   9  129.59   10.10
  -1   1  -9  143.39   10.70
   1  -1  -9  130.39   10.50
   1   1 -10    6.50    5.00
  -1  -1 -10    0.80    3.90
   1  -1 -10    7.00    4.40
  -1   1 -10    4.70    4.80
  -1  -1 -11  176.58   13.10
   1   1 -11  181.98   14.30
  -1   1 -11  167.18   13.40
   1  -1 -11  145.49   14.10
  -1  -1 -12   32.60    7.40
   1   1 -12   40.60    9.20
  -1   1 -12   21.40    7.20
   1  -1 -12   46.10    8.60
   1   1 -13   30.70    8.60
  -1   1 -13   35.60    8.30
   1  -1 -13   33.10    8.30
   1   1 -14   29.20    9.60
  -1   1 -14   17.20    7.80
   1   1 -15  206.18   21.10
  -2   1   0 1670.53   79.69
  -2  -1   0 1549.84   79.59
  -2   1   1   97.19    5.80
  -2  -1  -1   89.99    5.60
  -2   1  -1   81.79    5.60
  -2  -1   1   79.79    5.70
  -2   1   2   49.00    3.80
  -2  -1  -2   45.40    3.30
   2   1  -2   41.90    4.40
  -2   1  -2   31.00    3.50
  -2  -1   2   40.70    4.20
  -2   1   3 1758.52   88.49
  -2  -1  -3 1839.92   87.99
   2   1  -3 1717.33   88.89
  -2   1  -3 1805.92   88.39
   2   1  -4  889.21   43.90
  -2   1   4  829.02   43.20
  -2  -1  -4  859.41   42.70
  -2   1  -4  841.62   43.20
  -2   1  -4  828.32   42.90
  -2   1   5   11.00    2.80
   2   1  -5    6.40    2.80
  -2  -1  -5    9.00    2.30
  -2   1  -5    8.70    2.70
   2   1   5    6.00    1.70
  -2   1  -5   10.30    2.80
   2  -1  -5    6.90    2.70
   2   1  -6 1006.80   51.89
  -2  -1  -6  981.60   50.59
   2  -1  -6 1012.30   51.49
  -2   1  -6  953.40   51.19
   2   1   6 1026.50   50.09
  -2  -1  -7   63.19    6.10
   2   1  -7   77.09    8.20
  -2   1  -7   50.79    6.40
   2  -1  -7   55.39    6.70
   2   1   7   59.29    5.10
  -2  -1  -8   48.00    5.70
   2   1  -8   47.30    6.90
   2  -1  -8   51.29    6.60
  -2   1  -8   50.59    6.30
   2   1   8   44.40    5.00
  -2  -1  -9   42.30    5.90
   2   1  -9   41.80    7.30
   2  -1  -9   46.70    6.90
  -2   1  -9   46.00    6.60
   2   1   9   47.50    5.60
  -2  -1 -10    5.80    3.80
   2   1 -10   10.40    5.60
   2  -1 -10    7.20    4.60
  -2   1 -10    5.10    4.40
  -2  -1 -11   10.50    4.70
   2   1 -11    7.90    6.30
   2  -1 -11    2.80    5.50
  -2   1 -11    4.40    4.80
   2   1 -12   24.50    8.00
  -2  -1 -12   38.10    7.10
  -2   1  12   30.90    7.20
  -2   1 -12   22.40    7.20
   2  -1 -12   37.00    8.20
  -2   1  13  173.88   16.40
   2   1 -13  188.38   18.90
   2  -1 -13  187.48   17.70
  -2   1 -13  168.18   16.30
   2   1 -14   12.00    8.40
  -2   1 -14   18.30    7.70
   2   1 -15   17.40    9.50
  -3  -1   0  218.38   12.70
  -3   1   0  232.08   12.90
  -3   1   1 1286.27   64.69
  -3  -1  -1 1288.47   64.49
  -3  -1   1 1252.67   64.69
  -3   1  -1 1324.47   64.59
  -3   1   2  863.71   43.80
  -3  -1  -2  855.61   43.40
  -3  -1   2  859.51   44.00
  -3   1  -2  850.71   43.60
  -3  -1  -3 1243.98   62.49
  -3   1   3 1216.78   62.99
  -3   1  -3 1249.68   62.89
  -3  -1   3 1290.47   63.49
   3   1  -4  561.44   31.80
  -3  -1  -4  597.34   30.60
  -3   1   4  616.14   31.40
  -3   1  -4  605.94   31.00
  -3  -1   4  570.44   31.60
  -3  -1  -5  232.08   13.40
  -3   1   5  243.78   14.40
   3   1  -5  236.58   14.90
  -3   1  -5  239.18   13.90
  -3   1  -5  228.58   13.30
  -3  -1  -6  148.49    9.50
   3   1  -6  149.09   11.10
  -3   1   6  161.48   10.60
  -3   1  -6  137.69    9.70
  -3   1  -6  155.68   10.20
   3   1  -7  228.78   15.20
  -3  -1  -7  199.98   13.30
  -3   1   7  246.88   14.60
  -3   1  -7  218.28   14.00
   3   1  -8   19.40    5.50
  -3   1   8   42.60    6.20
  -3  -1  -8   32.20    4.50
  -3   1  -8   28.20    5.00
  -3   1   9   43.00    6.90
   3   1  -9   39.60    7.60
  -3  -1  -9   55.29    6.50
  -3   1  -9   38.50    6.20
   3   1 -10   75.59   10.60
  -3   1  10   79.19    9.60
  -3  -1 -10   83.79    8.50
  -3   1 -10   82.59    9.50
  -3  -1 -11  199.68   13.60
   3   1 -11  212.38   18.50
  -3   1  11  183.28   14.60
  -3   1 -11  162.88   13.70
   3   1 -12   12.70    7.30
  -3  -1 -12    7.90    5.10
  -3   1  12    3.20    5.80
  -3   1 -12   22.20    6.70
   3   1 -13   32.60    9.40
  -3   1  13   41.60    8.60
  -3   1 -13   45.50    8.80
  -3  -1  13   40.50    9.50
   3   1 -14    8.70    8.40
  -3   1 -14   -8.40    5.70
  -3  -1  14   -0.40    7.00
  -3  -1  15   42.40   10.60
  -4  -1   0 4085.89  202.28
  -4   1   0 4117.89  202.28
  -4   1   1 1174.88   59.99
  -4  -1  -1 1158.08   59.69
  -4   1  -1 1240.98   59.99
  -4  -1   1 1144.09   59.99
  -4   1   2   95.39    6.90
  -4  -1  -2   87.09    6.40
  -4  -1   2   69.79    7.00
  -4   1  -2   79.59    6.30
  -4  -1  -3   99.09    7.10
  -4   1   3   98.39    7.70
  -4  -1   3  104.89    8.00
  -4   1  -3  105.19    7.30
  -4  -1  -4 1917.71   93.49
  -4   1   4 1846.62   94.29
  -4  -1   4 1864.51   94.69
  -4   1  -4 1866.61   93.89
  -4   1   5   94.99    8.60
  -4  -1  -5   76.89    6.40
  -4   1  -5   79.19    6.80
  -4  -1   5   97.39    9.20
  -4   1   6   33.00    5.50
  -4  -1  -6   36.70    4.50
  -4   1  -6   39.40    4.50
  -4   1  -6   43.00    5.40
  -4  -1   6   45.90    6.50
  -4   1   7  135.29   10.40
  -4  -1  -7  119.29    8.90
  -4  -1   7  139.99   12.20
  -4   1  -7  119.89    9.40
  -4   1  -7  122.99    9.00
  -4  -1  -8  310.77   18.90
  -4   1   8  341.77   20.40
   4   1  -8  342.27   21.30
  -4  -1   8  313.17   20.50
  -4   1  -8  317.67   19.60
  -4  -1  -9  192.38   13.20
   4   1  -9  195.58   15.60
  -4   1   9  221.58   14.90
  -4   1  -9  177.28   13.70
  -4  -1   9  207.28   15.20
  -4  -1 -10  555.44   31.40
   4   1 -10  560.54   34.20
  -4   1  10  579.74   33.00
  -4   1 -10  557.64   32.20
  -4  -1  10  577.64   33.70
   4   1 -11  220.08   19.20
  -4  -1 -11  214.98   14.40
  -4   1  11  173.28   15.00
  -4   1 -11  196.28   14.90
  -4  -1  11  194.18   16.20
  -4  -1 -12  157.08   12.80
  -4   1  12  162.68   15.30
  -4  -1  12  157.98   16.10
  -4   1 -12  174.18   14.20
  -4   1  13   -2.30    6.10
  -4   1 -13    4.80    6.40
  -4  -1  13    4.70    7.60
  -4   1 -14  122.39   13.60
  -4  -1  14   98.79   13.80
  -4  -1  15   17.60    9.00
  -5   1   0  167.58   11.30
  -5  -1   0  177.78   11.40
  -5   1   1 1132.39   60.69
  -5  -1  -1 1241.58   60.69
  -5  -1   1 1116.49   60.59
  -5   1  -1 1248.78   60.79
  -5   1   2   88.79    7.70
  -5  -1  -2   98.99    7.40
  -5  -1   2   91.89    9.00
  -5   1  -2   96.69    8.70
  -5  -1  -3  900.71   47.10
  -5   1   3  924.11   47.80
  -5   1  -3  906.31   47.30
  -5  -1   3  915.01   48.10
  -5   1   4   21.70    4.40
  -5  -1  -4   15.10    3.40
  -5   1  -4    9.70    3.20
  -5  -1   4   22.70    4.90
  -5   1   5   41.50    6.20
  -5  -1  -5   38.80    5.10
  -5   1  -5   51.89    5.90
  -5  -1   5   44.60    6.60
  -5   1   6   75.89    8.60
  -5  -1  -6   70.29    7.20
  -5  -1   6   79.89    8.90
  -5   1  -6   70.29    7.60
  -5   1  -6   72.79    6.50
  -5  -1  -7  342.67   19.70
  -5   1   7  362.96   21.40
  -5  -1   7  334.07   21.50
  -5   1  -7  320.87   18.80
  -5   1  -7  347.57   20.30
  -5   1   8  122.59   11.70
  -5  -1  -8  121.29    9.50
  -5   1  -8  102.79   10.10
  -5  -1   8  103.89   11.50
  -5   1  -8  119.99    9.10
  -5   1   9   44.50    7.70
  -5  -1  -9   32.70    5.90
  -5  -1   9   34.00    7.50
  -5   1  -9   30.60    6.20
  -5  -1 -10   22.70    5.60
  -5   1  10   27.50    7.20
  -5  -1  10   22.30    7.10
  -5   1 -10   10.40    5.40
  -5  -1 -11  306.17   19.70
  -5   1  11  327.07   21.80
  -5  -1  11  329.47   22.40
  -5   1 -11  289.37   20.30
  -5  -1 -12  164.48   13.40
  -5   1  12  178.08   17.00
  -5   1 -12  181.38   14.70
  -5  -1  12  164.98   17.30
  -5   1  13   39.90    9.00
  -5   1 -13   39.70    8.40
  -5  -1  13   51.29   10.60
  -5   1 -14    2.80    6.60
  -5  -1  14   -2.50    7.50
  -5  -1  15    1.20    8.30
  -6   1   0    8.10    3.40
  -6  -1   0   14.30    3.90
  -6  -1  -1  172.78   12.20
  -6   1   1  189.38   12.70
  -6   1  -1  185.58   12.40
  -6  -1   1  180.18   12.60
  -6  -1  -2   10.60    3.60
  -6   1   2    2.40    3.00
  -6   1  -2    6.00    3.10
  -6  -1   2    2.50    2.80
  -6  -1  -3  321.57   19.30
  -6   1   3  329.97   20.10
  -6  -1   3  343.07   20.30
  -6   1  -3  316.07   19.30
  -6   1   4 1759.42   87.49
  -6  -1  -4 1685.33   86.29
  -6   1  -4 1692.53   86.49
  -6  -1   4 1684.53   87.59
  -6  -1  -5  109.29    8.80
  -6   1   5  113.39   11.10
  -6   1  -5  106.49    9.00
  -6  -1   5  138.99   12.30
  -6   1   6  483.95   28.80
  -6  -1  -6  482.65   27.30
  -6   1  -6  500.15   27.80
  -6  -1   6  492.35   29.10
  -6  -1  -7    3.80    3.40
  -6   1   7    7.50    5.00
  -6  -1   7   14.50    5.70
  -6   1  -7    6.00    3.80
  -6   1  -7    5.80    2.90
  -6   1   8  313.17   21.10
  -6  -1  -8  317.57   19.40
  -6   1  -8  303.87   18.10
  -6   1  -8  335.17   20.00
  -6  -1   8  329.07   21.70
  -6   1   9   14.00    6.30
  -6  -1  -9    9.90    4.70
  -6  -1   9   23.70    7.20
  -6   1  -9    7.40    4.80
  -6  -1 -10   33.40    6.60
  -6   1  10   30.10    7.90
  -6  -1  10   32.50    8.60
  -6   1 -10   26.70    6.70
  -6  -1 -11    2.30    4.80
  -6   1  11   12.00    6.80
  -6  -1  11    4.70    6.60
  -6   1 -11    5.90    5.40
  -6  -1 -12   39.50    7.50
  -6   1  12   29.00    8.60
  -6   1 -12   32.10    7.90
  -6  -1  12   35.00    9.60
  -6   1  13   21.30    8.50
  -6   1 -13   10.00    6.50
  -6  -1  13   10.40    8.30
  -6   1 -14   11.90    7.70
  -6  -1  14   33.20   10.50
  -6  -1  15   -2.40    8.40
  -7  -1   0    8.90    3.80
  -7   1   0    3.70    3.30
  -7  -1  -1 1073.69   56.99
  -7   1   1 1067.49   57.19
  -7  -1   1 1058.49   57.29
  -7   1  -1 1141.19   57.19
  -7  -1  -2   78.29    8.20
  -7   1   2   79.29    8.80
  -7  -1   2   62.59    7.70
  -7   1  -2   62.19    7.30
  -7   1   3  561.84   32.30
  -7  -1  -3  584.44   31.60
  -7   1  -3  550.54   31.30
  -7  -1   3  558.54   32.40
  -7  -1  -4   94.29    9.20
  -7   1   4  105.89   10.80
  -7  -1   4   94.29   10.40
  -7   1  -4  107.99   10.10
  -7   1   5  222.38   16.20
  -7  -1  -5  223.38   14.90
  -7   1  -5  229.58   15.30
  -7  -1   5  238.48   16.70
  -7  -1  -6    0.80    3.30
  -7   1   6    4.10    4.90
  -7   1  -6    3.10    3.80
  -7  -1   6   -1.30    3.90
  -7   1   7  366.56   23.00
  -7  -1  -7  339.67   21.00
  -7   1  -7  337.77   21.30
  -7  -1   7  329.07   22.80
  -7  -1  -8   24.20    5.90
  -7   1   8   13.60    6.60
  -7   1  -8   18.70    5.80
  -7   1  -8   18.60    4.20
  -7  -1   8   15.90    6.90
  -7   1   9  119.79   13.80
  -7  -1  -9  126.59   12.10
  -7   1  -9  118.89   12.10
  -7  -1   9  106.39   13.40
  -7  -1 -10  154.18   12.70
  -7   1  10  164.78   16.50
  -7  -1  10  145.99   16.60
  -7   1 -10  158.28   14.80
  -7   1  11   87.59   12.70
  -7  -1 -11   86.89   10.80
  -7  -1  11   88.09   13.20
  -7   1 -11   82.19   11.00
  -7   1  12   64.39   11.70
  -7  -1 -12   68.39   10.20
  -7   1 -12   60.19   10.10
  -7  -1  12   66.69   12.30
  -7   1  13   21.10    8.80
  -7  -1  13   24.60    9.90
  -7   1 -13   34.00    8.60
  -7  -1  14   -0.60    8.20
  -7  -1  15   43.80   12.40
  -8  -1   0 1310.77   68.09
  -8   1   0 1277.27   67.89
  -8  -1  -1   26.70    5.50
  -8   1   1   18.60    5.00
  -8  -1   1   21.80    5.70
  -8   1  -1   18.40    4.90
  -8  -1  -2  843.42   45.10
  -8   1   2  853.31   45.80
  -8   1  -2  780.62   44.90
  -8  -1   2  850.41   46.10
  -8  -1  -3   21.70    5.00
  -8   1   3    5.30    4.40
  -8   1  -3    7.50    4.00
  -8  -1   3    8.50    4.60
  -8   1   4  255.47   18.10
  -8  -1  -4  252.87   16.50
  -8  -1   4  241.78   18.10
  -8   1  -4  244.98   16.80
  -8   1   5   -4.60    3.90
  -8  -1  -5    2.50    3.50
  -8   1  -5    4.80    3.90
  -8  -1   5    0.30    4.60
  -8   1   6  349.57   23.40
  -8  -1  -6  361.96   21.80
  -8   1  -6  348.57   21.90
  -8  -1   6  335.37   23.60
  -8   1   7  202.78   18.60
  -8  -1  -7  206.28   15.10
  -8   1  -7  214.48   15.60
  -8  -1   7  219.08   17.60
  -8  -1  -8  339.37   21.80
  -8   1   8  353.26   24.00
  -8   1  -8  379.46   22.80
  -8  -1   8  305.77   23.90
  -8   1   9    7.10    6.70
  -8  -1  -9   10.70    5.60
  -8   1  -9    1.60    5.10
  -8  -1   9    7.10    7.10
  -8   1  10  289.77   21.00
  -8  -1 -10  250.27   18.00
  -8  -1  10  248.88   21.00
  -8   1 -10  242.88   18.50
  -8  -1 -11   -3.10    5.30
  -8   1  11   -2.30    6.60
  -8   1 -11    8.70    6.20
  -8  -1  11   -1.80    7.00
  -8   1  12  109.99   15.20
  -8   1 -12  101.99   12.90
  -8  -1  12  107.99   15.00
  -8   1  13    1.80    8.30
  -8   1 -13    7.20    7.10
  -8  -1  13    7.10    9.00
  -8   1  14   35.70   12.90
  -8  -1  14   26.90   11.00
  -8  -1  15    7.30   10.50
  -9  -1   0    4.80    4.50
  -9   1   0    0.20    3.70
  -9   1   1  728.93   42.00
  -9  -1   1  765.42   42.50
  -9   1  -1  756.72   41.90
  -9   1   2   66.59    9.30
  -9  -1  -2   72.29    9.40
  -9  -1   2   57.89    8.70
  -9   1  -2   60.39    8.40
  -9  -1  -3    4.50    4.10
  -9   1   3    6.60    5.10
  -9  -1   3    9.80    5.80
  -9   1  -3    3.80    3.80
  -9   1   4  257.17   19.70
  -9  -1  -4  325.47   19.40
  -9   1  -4  286.77   19.00
  -9  -1   4  258.17   19.80
  -9   1   5  150.98   15.30
  -9  -1  -5  176.38   13.10
  -9  -1   5  150.78   15.20
  -9   1  -5  137.79   13.70
  -9  -1  -6   14.10    5.40
  -9   1   6   25.30    7.60
  -9   1  -6   33.50    6.80
  -9  -1   6   27.10    7.80
  -9  -1  -7   30.60    6.80
  -9   1   7   30.10    8.50
  -9   1  -7   18.90    6.20
  -9  -1   7   17.50    7.70
  -9   1   8   -1.50    6.40
  -9  -1  -8   14.20    6.00
  -9  -1   8   19.40    8.10
  -9   1  -8    9.30    5.90
  -9   1   9  221.78   21.00
  -9  -1   9  238.58   19.80
  -9   1  -9  219.68   17.30
  -9  -1 -10   16.50    6.90
  -9   1  10   12.40    8.60
  -9  -1  10   24.10    9.50
  -9   1 -10   12.30    6.70
  -9   1  11   27.60    9.30
  -9  -1 -11   22.40    7.60
  -9  -1  11   28.60   10.40
  -9   1 -11   12.80    6.70
  -9   1  12  -13.90    7.40
  -9  -1  12  -13.10    7.50
  -9   1 -12    3.80    7.30
  -9   1  13   25.70   11.00
  -9   1 -13   22.20    8.50
  -9  -1  13   32.40   11.90
  -9   1  14    3.40   10.00
  -9  -1  14   23.10   10.80
 -10  -1   0    0.00    4.30
 -10   1   0    7.10    4.80
 -10  -1  -1   19.90    6.10
 -10   1   1   20.30    6.10
 -10   1  -1   10.30    5.20
 -10  -1   1   31.20    7.30
 -10  -1  -2    4.60    4.20
 -10   1   2    3.10    4.70
 -10   1  -2    9.20    5.10
 -10  -1   2    7.20    5.70
 -10   1   3   45.00    8.60
 -10  -1  -3   80.09   10.00
 -10  -1   3   51.19    9.50
 -10   1  -3   65.49    9.50
 -10   1   4  202.98   18.70
 -10  -1  -4  185.18   14.60
 -10   1  -4  187.18   15.10
 -10  -1   4  185.48   17.90
 -10  -1  -5  115.89   12.60
 -10   1   5   91.29   12.80
 -10   1  -5   99.49   11.50
 -10  -1   5  119.39   14.00
 -10   1   6  141.79   16.10
 -10  -1  -6  120.69   13.10
 -10   1  -6  121.49   13.30
 -10  -1   6  138.29   15.90
 -10  -1  -7   60.99    9.50
 -10   1   7   36.40   10.00
 -10  -1   7   41.00   10.10
 -10   1  -7   40.20    8.60
 -10   1   8  104.19   14.30
 -10  -1  -8   90.39   11.50
 -10   1  -8  110.59   12.80
 -10  -1   8   78.49   13.10
 -10   1   9    1.20    7.60
 -10  -1  -9    5.80    6.10
 -10   1  -9   -0.60    5.90
 -10  -1   9    2.80    7.80
 -10  -1 -10   19.70    7.70
 -10   1  10   20.60    9.60
 -10   1 -10   13.10    7.30
 -10  -1  10   25.10    9.70
 -10   1  11   20.50   10.20
 -10  -1 -11   21.20    8.20
 -10  -1  11    8.90    9.80
 -10   1 -11   21.10    8.10
 -10   1  12   10.70    9.70
 -10   1 -12   17.00    8.10
 -10  -1  12   26.90   10.80
 -10   1  13   29.20   12.10
 -10   1 -13   39.10   10.50
 -10  -1  13   28.40   12.30
 -10   1  14   16.70   11.10
 -10  -1  14   13.80   11.80
 -11   1   0   -1.90    4.70
 -11  -1   0    7.70    5.40
 -11  -1  -1  232.38   17.70
 -11   1  -1  220.48   17.40
 -11  -1  -2   13.30    5.60
 -11   1   2   30.20    7.80
 -11   1  -2   17.40    6.10
 -11  -1   2   14.10    6.50
 -11   1   3  192.28   18.10
 -11  -1  -3  181.78   16.90
 -11   1  -3  175.08   14.90
 -11  -1   3  172.98   17.40
 -11   1   4  106.49   13.50
 -11  -1  -4   89.49   11.60
 -11  -1   4  114.39   14.30
 -11   1  -4  104.59   12.70
 -11   1   5  212.98   20.30
 -11  -1  -5  238.78   17.70
 -11   1  -5  218.88   17.20
 -11  -1   5  209.78   20.50
 -11  -1  -6    5.80    5.60
 -11   1   6    9.10    7.50
 -11  -1   6    9.10    7.70
 -11   1  -6    0.80    5.30
 -11  -1  -7   35.90    8.30
 -11   1   7   37.80   10.30
 -11   1  -7   39.60    8.70
 -11  -1   7   27.30    8.90
 -11   1   8    0.80    8.00
 -11  -1  -8    3.80    6.20
 -11  -1   8    0.50    8.10
 -11   1  -8    2.30    5.60
 -11   1   9   87.39   14.60
 -11  -1  -9   58.99   10.30
 -11  -1   9   59.99   12.70
 -11   1  -9   65.59   11.10
 -11  -1 -10    9.50    6.80
 -11   1  10    2.00    8.40
 -11   1 -10    2.90    6.60
 -11  -1  10   19.20   10.40
 -11   1  11   28.70   10.90
 -11  -1 -11   36.20    9.60
 -11  -1  11   14.00   10.30
 -11   1 -11   35.60    9.70
 -11   1  12   18.40   11.20
 -11   1 -12   32.30    9.80
 -11   1  13   47.30   13.80
 -11  -1  13   72.59   16.40
 -11   1 -13   49.50   11.70
 -12   1   0  253.47   19.70
 -12  -1   0  251.67   19.80
 -12  -1  -1   53.89   10.10
 -12   1   1   46.60    9.30
 -12  -1   1   65.39   10.70
 -12   1  -1   42.20    8.60
 -12   1   2  115.69   14.50
 -12  -1  -2  116.69   13.60
 -12   1  -2  128.29   14.20
 -12  -1   2   88.49   13.10
 -12   1   3    0.70    6.10
 -12  -1  -3   -6.20    4.80
 -12  -1   3    0.50    5.50
 -12   1  -3   -3.50    4.70
 -12   1   4  290.67   24.00
 -12  -1  -4  364.26   23.50
 -12   1  -4  319.47   22.70
 -12  -1   4  337.77   25.10
 -12  -1  -5   88.29   11.60
 -12   1   5   48.80   10.40
 -12   1  -5   57.79   10.20
 -12  -1   5   37.10    9.70
 -12  -1  -6  107.69   13.40
 -12   1   6  117.09   16.00
 -12  -1   6   87.09   14.50
 -12   1  -6  103.89   13.50
 -12  -1  -7   13.30    7.20
 -12   1   7   18.60    8.80
 -12  -1   7   17.60    9.30
 -12   1  -7   14.90    7.50
 -12  -1  -8   81.69   11.90
 -12   1   8   50.29   12.30
 -12   1  -8   86.29   12.50
 -12  -1   8   83.99   14.80
 -12   1   9   24.90   11.40
 -12  -1  -9   34.60    9.30
 -12  -1   9   32.30   10.70
 -12   1  -9   45.40   10.30
 -12   1  10  118.99   17.60
 -12  -1 -10   90.09   13.30
 -12  -1  10   86.59   16.40
 -12   1 -10  124.09   15.30
 -12   1  11   19.60   12.00
 -12  -1 -11   14.00    8.70
 -12  -1  11   21.60   11.90
 -12   1 -11   15.40    9.20
 -12   1  12   70.79   15.90
 -12  -1  12   70.89   15.80
 -12   1 -12   52.99   12.00
 -13  -1   0   20.10    7.50
 -13   1   0    7.90    5.80
 -13  -1  -1  237.78   19.30
 -13   1   1  245.08   19.70
 -13  -1   1  235.38   22.40
 -13   1  -1  205.28   20.20
 -13   1   2   71.99   12.00
 -13  -1  -2   73.19   11.70
 -13   1  -2   92.99   12.80
 -13  -1   2   77.89   11.90
 -13   1   3  187.58   20.50
 -13  -1  -3  235.48   18.70
 -13   1  -3  195.58   19.70
 -13  -1   3  204.28   21.10
 -13   1   4    9.20    7.20
 -13  -1  -4   12.50    7.10
 -13   1  -4   11.70    6.60
 -13  -1   4   10.90    7.60
 -13   1   5   32.90    9.60
 -13  -1  -5   36.70    9.10
 -13  -1   5   56.69   12.20
 -13   1  -5   54.19   10.60
 -13   1   6    2.00    7.30
 -13  -1  -6    0.40    5.90
 -13  -1   6   -5.80    7.40
 -13   1  -6    1.60    6.30
 -13  -1  -7   96.79   13.30
 -13   1   7   72.19   14.40
 -13  -1   7   85.19   15.10
 -13   1  -7   69.09   12.20
 -13   1   8   11.00    9.70
 -13  -1  -8   -0.40    6.70
 -13   1  -8   12.30    7.80
 -13  -1   8   -0.40    9.80
 -13   1   9   35.70   12.00
 -13  -1  -9   27.60    9.50
 -13   1  -9   44.00   10.50
 -13  -1   9   29.60   13.00
 -13   1  10   26.70   12.00
 -13  -1 -10   20.20    9.50
 -13   1 -10   28.10   10.10
 -13  -1  10   15.20   11.50
 -13   1  11   81.99   16.30
 -13  -1 -11  101.59   22.10
 -13   1 -11   66.79   13.20
 -13  -1  11   69.19   16.80
 -14   1   0   72.19   12.60
 -14  -1   0   67.29   12.30
 -14   1   1   -2.50    6.00
 -14  -1  -1    8.60    7.10
 -14  -1   1    5.40    6.80
 -14   1  -1   -0.20    5.90
 -14  -1  -2   21.50    8.10
 -14   1   2   25.50    9.00
 -14  -1   2   14.10    8.00
 -14   1  -2   38.60    9.10
 -14   1   3    3.40    7.10
 -14  -1  -3   13.40    7.70
 -14  -1   3    6.50    6.70
 -14   1  -3    0.60    5.80
 -14   1   4  220.18   22.70
 -14  -1  -4  170.78   18.60
 -14   1  -4  224.58   21.20
 -14  -1   4  175.08   20.50
 -14  -1  -5   26.90    9.00
 -14   1   5   23.80    9.90
 -14  -1   5   25.30    9.60
 -14   1  -5   19.30    8.10
 -14   1   6   92.39   16.00
 -14  -1  -6  111.59   14.90
 -14   1  -6   98.39   13.80
 -14  -1   6   99.29   16.60
 -14  -1  -7   -2.90    6.60
 -14   1   7   -3.90    7.60
 -14   1  -7   -6.80    6.50
 -14  -1   7   -2.10    8.40
 -14  -1  -8   59.89   12.10
 -14   1   8   42.30   13.00
 -14  -1   8   59.29   14.40
 -14   1  -8   60.29   12.50
 -14  -1  -9    8.50    8.70
 -14   1   9    3.60    9.90
 -14  -1   9  -15.40    8.20
 -14   1  -9   16.50    9.30
 -14   1  10   11.10   11.70
 -14  -1 -10   35.20   10.80
 -14   1 -10   19.10    9.90
 -14  -1  10   14.30   12.80
 -15  -1   0   -6.30    5.60
 -15   1   0   -4.80    5.80
 -15  -1  -1  136.89   16.90
 -15   1   1   97.99   15.10
 -15   1  -1  125.59   16.10
 -15  -1   1   77.39   13.30
 -15  -1  -2   17.70    8.40
 -15   1   2    5.30    7.50
 -15   1  -2    6.90    7.40
 -15  -1   2   16.60    9.50
 -15  -1  -3   94.29   14.40
 -15   1   3  122.89   16.50
 -15   1  -3   95.79   14.70
 -15  -1   3   98.69   15.90
 -15  -1  -4   24.70    9.10
 -15   1   4    9.20    8.50
 -15   1  -4   16.30    8.50
 -15  -1   4    5.20    7.20
 -15  -1  -5   23.00    9.80
 -15   1   5   23.10   10.60
 -15  -1   5   17.10    9.50
 -15   1  -5   29.30    9.20
 -15  -1  -6   11.30    8.40
 -15   1   6   13.70    9.70
 -15   1  -6   13.40    8.50
 -15  -1   6    7.70    9.30
 -15   1   7   79.29   15.30
 -15  -1  -7   71.89   12.90
 -15  -1   7   61.49   14.90
 -15   1  -7   69.79   12.70
 -15   1   8   -3.90   10.20
 -15  -1  -8   21.30    9.80
 -15   1  -8   33.60   11.20
 -15  -1   8    6.60   10.80
 -15  -1  -9   16.70    9.40
 -15   1   9   -9.30    9.40
 -15   1  -9   26.70   10.60
 -15  -1   9    6.10   11.30
 -16  -1   0  132.99   18.00
 -16   1   0  171.78   20.40
 -16   1   1    8.00    7.70
 -16  -1  -1    4.50    8.60
 -16   1  -1   -5.20    7.00
 -16  -1   1   -1.50    7.20
 -16   1   2   48.00   12.80
 -16  -1  -2   60.89   13.00
 -16  -1   2   42.60   12.00
 -16   1  -2   60.79   12.50
 -16   1   3   12.20    9.50
 -16  -1  -3   28.90    9.90
 -16   1  -3   10.10    8.10
 -16  -1   3    3.60    8.80
 -16  -1  -4   66.19   13.10
 -16   1   4   54.19   13.30
 -16   1  -4   48.90   11.60
 -16  -1   4   48.90   13.60
 -16  -1  -5    7.50    8.10
 -16   1   5   14.20   10.20
 -16   1  -5    1.90    7.50
 -16  -1   5    6.50    8.20
 -16  -1  -6   46.70   11.90
 -16   1   6   49.00   13.70
 -16  -1   6   46.40   13.80
 -16   1  -6   72.59   13.20
 -16   1   7   72.99   16.40
 -16  -1  -7   98.29   15.00
 -16  -1   7   65.89   16.00
 -16   1  -7  109.69   15.70
 -17  -1   0   -1.60    6.90
 -17   1   0   15.10    9.10
 -17   1   1   40.20   11.50
 -17  -1  -1   63.89   13.10
 -17   1  -1   55.09   12.40
 -17  -1   1   62.59   13.90
 -17   1   2    2.80    8.80
 -17  -1  -2   11.70    8.90
 -17   1  -2    8.90    8.10
 -17  -1   2   11.60    9.30
 -17  -1  -3   56.19   12.70
 -17   1   3   23.60   10.80
 -17   1  -3   33.60   10.50
 -17  -1   3   24.60   11.30
 -17  -1  -4   31.50   10.70
 -17   1   4    6.20   10.00
 -17  -1   4   20.10   10.60
 -17   1  -4   35.70   11.70
 -17   1   5    8.70   10.80
 -17  -1  -5   -3.40    8.70
 -17   1  -5    1.10    8.00
 -17  -1   5    7.90   10.30
 -18  -1   0   -8.00    8.10
 -18   1   0   26.30   11.10
 -18   1   1   -6.40    7.30
 -18  -1  -1    0.30    8.10
 -18   1  -1    0.00    8.60
 -18  -1   1   -6.90    7.60
   0   2   0  269.07   14.00
   0   2  -1  270.57   14.20
   0   2  -2 1037.50   53.89
   0   2  -2 1080.59   54.29
   0  -2   2 1117.29   54.19
   0   2  -3  573.14   30.50
   0  -2   3  616.54   30.40
   0   2  -3  557.74   30.10
   0   2  -4 4422.76  215.88
   0  -2   4 4322.17  216.08
   0   2  -4 4260.97  216.38
   0  -2  -4 4535.45  214.78
   0  -2  -5   -0.40    1.20
   0   2  -5    1.10    1.90
   0  -2   5   -0.90    2.00
   0  -2  -6   34.20    3.90
   0   2  -6   32.30    4.80
   0  -2   6   43.70    5.50
   0   2  -7  341.27   20.10
   0  -2  -7  343.37   18.90
   0  -2  -8  645.94   34.90
   0   2  -8  686.23   36.40
   0   2  -9  109.19   10.60
   0  -2  -9  103.19    8.60
   0   2 -10  112.99   11.80
   0  -2 -10  111.19    9.40
   0   2 -11  190.88   16.20
   0  -2 -11  145.59   12.00
   0  -2 -12  395.36   25.90
   0   2 -12  417.96   26.30
   0   2 -13   -1.00    6.10
   0   2 -14  142.69   16.40
   0   2 -15   63.39   11.90
  -1  -2   0 1180.38   58.79
   1   2   0 1164.28   58.79
  -1   2   0 1182.28   58.59
   1   2   0 1216.48   58.69
   1   2  -1  245.98   13.10
  -1   2   1  237.78   12.60
   1   2  -1  242.18   13.40
  -1  -2   1  244.98   13.30
  -1   2  -1  246.58   12.90
   1   2  -2 1008.50   50.89
  -1   2   2  986.40   50.19
   1   2  -2  988.10   51.39
  -1   2  -2 1027.00   50.69
  -1  -2   2 1053.39   51.29
   1   2  -3 3604.54  168.98
  -1   2   3 3275.57  167.88
  -1  -2  -3 3294.87  167.58
  -1   2  -3 3550.44  168.78
  -1  -2   3 3476.15  169.38
  -1   2  -3 3380.96  168.78
  -1  -2  -4   82.19    5.20
  -1   2   4   93.19    5.70
   1   2  -4   93.19    6.60
  -1   2  -4   96.29    6.70
  -1  -2   4   87.39    7.10
  -1   2  -4   74.59    6.20
  -1  -2  -5  159.28    8.90
   1   2  -5  146.79   10.30
   1  -2   5  160.58   10.20
  -1  -2   5  175.48   11.20
  -1   2  -5  146.09   10.10
  -1   2  -5  153.78   10.60
   1  -2  -5  159.58    9.60
  -1  -2  -6  132.79    7.90
   1  -2   6  130.59    9.20
   1   2  -6  128.59    9.50
  -1   2  -6  121.59    9.00
  -1  -2   6  136.99   10.30
   1  -2  -6  118.99    8.40
  -1  -2  -7 1755.92   85.69
   1  -2   7 1736.33   86.89
   1   2  -7 1701.03   87.39
   1  -2  -7 1728.83   86.39
  -1   2  -7 1663.33   86.99
   1   2  -8  174.48   12.30
  -1  -2  -8  158.98   10.20
  -1   2  -8  151.78   11.40
   1  -2  -8  154.18   10.90
  -1  -2  -9   51.19    6.10
   1   2  -9   55.99    7.60
   1   2   9   50.59    6.40
   1  -2  -9   72.19    7.70
  -1   2  -9   76.69    8.70
  -1  -2 -10    2.50    3.20
   1   2 -10   -3.90    4.00
   1  -2 -10   -0.30    3.70
  -1   2 -10   -0.40    4.10
  -1  -2 -11  193.88   13.90
   1   2 -11  209.58   16.00
   1  -2 -11  187.88   14.50
  -1   2 -11  216.58   15.70
   1   2 -12   48.30    9.30
   1  -2 -12   52.39    8.50
  -1   2 -12   43.50    8.40
   1   2 -13   97.89   13.00
  -1   2 -13  110.09   13.10
   1   2 -14    7.10    8.00
  -1   2 -14   11.40    7.70
   1   2 -15   16.40    9.40
  -1   2 -15    6.60    7.80
  -2   2   0 1345.17   66.59
  -2  -2   0 1316.07   66.59
  -2  -2   0 1357.86   66.69
   2   2  -1  491.65   24.80
  -2  -2  -1  447.66   23.90
  -2   2   1  495.75   24.50
  -2  -2  -1  468.55   24.10
   2   2   1  443.96   24.10
  -2   2  -1  469.55   24.40
  -2  -2   1  497.55   25.20
  -2  -2   1  464.05   24.60
  -2   2   2  175.98    8.60
  -2  -2  -2  160.68    8.10
   2   2  -2  138.49    9.00
  -2  -2   2  136.89    9.40
   2   2   2  111.79    7.50
  -2   2  -2  143.09    8.50
   2   2  -3  190.78   12.40
  -2   2   3  245.68   12.00
  -2  -2  -3  191.68   11.10
  -2  -2   3  202.58   13.00
  -2  -2  -4 1256.77   61.49
   2   2  -4 1189.28   62.99
  -2   2   4 1253.77   62.09
  -2   2  -4 1257.27   62.59
  -2  -2   4 1268.57   63.79
  -2   2  -4 1206.38   62.39
  -2   2   5  153.98    9.60
  -2  -2  -5  149.99    8.80
   2   2  -5  152.88   10.40
  -2   2  -5  151.28   10.00
  -2   2  -5  146.99    9.80
  -2  -2   5  146.19   11.10
  -2   2   6  477.95   24.70
  -2  -2  -6  443.56   23.90
   2   2  -6  489.45   26.10
  -2   2  -6  434.06   25.10
   2   2   6  410.06   23.40
  -2   2  -6  502.75   25.60
  -2   2   7   46.10    5.40
  -2  -2  -7   38.30    4.50
   2   2  -7   29.50    5.60
  -2   2  -7   26.30    5.10
  -2   2  -7   37.60    6.00
   2   2   7   39.70    4.20
  -2  -2  -8   21.00    3.60
   2   2  -8   25.70    5.50
  -2   2   8   27.20    4.70
   2   2   8   15.20    3.20
  -2   2  -8   29.30    5.30
  -2   2   9  368.26   21.20
  -2  -2  -9  371.76   20.30
   2   2  -9  366.86   22.60
  -2   2  -9  355.26   21.60
   2   2   9  336.17   19.80
  -2   2  10   45.00    6.80
   2   2 -10   47.70    8.60
  -2  -2 -10   59.59    6.60
  -2   2 -10   41.10    7.30
   2   2 -11   71.29   10.70
  -2   2  11   59.89    8.50
  -2  -2 -11   77.49    8.50
  -2   2 -11   73.99    9.70
  -2   2  12  102.99   11.60
   2   2 -12  128.19   14.70
  -2   2 -12  121.09   13.40
   2   2 -13   24.50    9.30
  -2   2 -13   21.40    7.70
   2   2 -14   84.09   13.40
  -2   2 -14   63.89   11.00
   2   2 -15   16.40    9.80
  -2   2 -15   25.80    9.20
   2   2 -16   63.39   16.50
  -3  -2   0   49.80    4.80
  -3   2   0   58.19    5.10
  -3  -2  -1  667.03   33.50
  -3   2   1  631.34   33.70
  -3   2  -1  664.33   33.70
  -3  -2   1  644.24   33.90
  -3  -2  -2   26.50    2.60
  -3   2   2   27.90    3.70
  -3  -2  -2   32.90    3.40
  -3  -2   2   28.40    3.80
  -3   2  -2   25.20    3.30
  -3  -2  -3  136.59    8.00
   3   2  -3  118.09    9.00
  -3   2   3  149.09    8.80
  -3   2  -3  127.59    8.50
  -3  -2   3  121.59    8.90
   3   2  -4  124.99    8.70
  -3   2   4  107.99    7.60
  -3  -2  -4  101.59    6.80
  -3   2  -4  104.99    7.50
  -3   2   5  312.27   17.60
   3   2  -5  287.67   18.40
  -3  -2  -5  302.37   16.60
  -3   2  -5  295.27   17.30
  -3   2  -5  334.67   17.80
  -3  -2  -6   23.30    3.50
   3   2  -6   29.20    5.60
  -3   2   6   21.40    4.10
  -3   2  -6   23.80    4.20
  -3   2  -6   19.60    4.00
  -3  -2  -7  149.59   10.00
   3   2  -7  147.89   11.90
  -3   2   7  153.38   10.90
  -3   2  -7  176.48   11.50
  -3   2  -7  148.89   11.20
  -3   2   8   38.40    5.70
   3   2  -8   26.40    6.00
  -3  -2  -8   32.50    4.40
  -3   2  -8   31.60    5.50
  -3   2   9  166.18   11.80
  -3  -2  -9  146.79   10.30
   3   2  -9  161.08   14.80
  -3   2  -9  132.09   11.60
  -3  -2 -10   11.20    4.00
   3   2 -10    5.20    5.80
  -3   2  10   13.00    4.90
  -3   2 -10    5.00    4.70
  -3  -2 -11  222.38   15.00
   3   2 -11  210.68   19.60
  -3   2  11  244.08   16.60
  -3   2 -11  233.98   16.60
  -3   2  12    9.90    6.00
   3   2 -12   -2.60    6.70
  -3   2 -12   11.60    6.00
   3   2 -13   32.00    9.60
  -3   2 -13   44.40    8.80
   3   2 -14   -0.10    8.10
  -3   2 -14    3.20    6.90
   3   2 -15   69.39   14.00
  -3   2 -15   86.29   12.80
  -3  -2  15   76.59   13.20
   3   2 -16   -4.80    8.80
  -3  -2  16    1.90   12.20
  -4   2   0  310.77   17.30
  -4  -2   0  300.07   17.30
  -4   2   1 1079.19   54.29
  -4  -2  -1 1071.59   54.09
  -4   2  -1 1030.10   54.09
  -4  -2   1 1068.69   54.39
  -4   2   2 1715.83   88.09
  -4  -2  -2 1796.42   87.79
  -4  -2   2 1751.72   88.49
  -4   2  -2 1758.42   87.99
  -4  -2  -3  471.55   24.10
  -4   2   3  441.86   24.60
  -4   2  -3  438.56   24.40
  -4  -2   3  444.16   25.10
  -4  -2  -4  321.17   17.50
  -4   2   4  291.37   18.20
  -4   2  -4  338.07   18.30
  -4  -2   4  311.37   18.90
  -4   2   5   90.89    8.40
  -4  -2  -5   74.59    6.30
   4   2  -5   92.99    9.40
  -4  -2   5   93.49    9.30
  -4   2  -5   84.49    7.10
  -4  -2  -6  140.49    9.30
   4   2  -6  153.48   11.80
  -4   2   6  146.89   10.50
  -4   2  -6  144.59   10.30
  -4  -2   6  128.19   11.00
  -4   2  -6  138.69    9.70
  -4   2   7   26.60    5.10
   4   2  -7   24.20    5.90
  -4  -2  -7   23.30    3.90
  -4   2  -7   25.90    4.80
  -4  -2   7   31.60    6.20
  -4   2  -7   26.80    4.70
  -4  -2  -8   30.40    4.60
  -4   2   8   37.00    6.10
   4   2  -8   34.50    7.10
  -4   2  -8   26.00    5.50
  -4   2  -8   30.40    5.70
  -4   2   9  183.78   13.80
  -4  -2  -9  183.18   12.30
   4   2  -9  184.68   15.30
  -4   2  -9  188.98   13.90
  -4   2  10  480.85   28.10
   4   2 -10  460.75   29.60
  -4  -2 -10  474.45   26.40
  -4   2 -10  466.25   27.90
  -4  -2 -11   51.09    7.10
   4   2 -11   55.09   10.30
  -4   2  11   46.80    8.30
  -4  -2  11   57.39    9.90
  -4   2 -11   65.99    9.40
   4   2 -12  194.48   19.20
  -4   2  12  197.08   15.90
  -4   2 -12  191.08   15.60
  -4  -2  12  199.38   18.50
   4   2 -13   40.80   10.80
  -4   2 -13   69.49   10.40
  -4  -2  13   59.79   11.40
  -4   2 -14   52.69   10.00
  -4  -2  14   42.30   10.70
  -4  -2  15   18.60    9.60
  -4   2 -15    4.40    7.70
  -4  -2  16   21.80   11.30
  -5   2   0  431.96   24.80
  -5  -2   0  468.75   25.00
  -5   2   1   18.70    4.00
  -5  -2  -1   19.50    3.70
  -5  -2   1   13.80    3.50
  -5   2  -1   16.70    3.50
  -5  -2  -2  139.49    9.30
  -5   2   2  135.19    9.50
  -5   2  -2  132.39    9.20
  -5  -2   2  108.19    9.40
  -5  -2  -3   13.10    3.30
  -5   2   3   14.00    3.90
  -5   2  -3   15.80    3.40
  -5  -2   3   15.70    4.20
  -5   2   4   33.80    5.40
  -5  -2  -4   36.50    4.70
  -5   2  -4   45.00    5.70
  -5  -2   4   44.30    6.50
  -5  -2  -5  538.65   29.70
  -5   2   5  586.84   31.10
  -5  -2   5  548.25   31.50
  -5   2  -5  556.34   30.50
  -5   2   6   34.30    5.90
  -5  -2  -6   33.60    4.70
  -5   2  -6   29.90    5.00
  -5  -2   6   20.00    5.50
  -5  -2  -7  150.78   10.50
  -5   2   7  159.28   12.20
  -5  -2   7  144.79   12.50
  -5   2  -7  174.98   11.80
  -5   2  -7  143.89   10.50
  -5  -2  -8   14.40    3.80
  -5   2   8   17.20    5.70
  -5  -2   8   15.10    6.00
  -5   2  -8   12.30    4.60
  -5   2  -8   14.30    4.20
  -5   2   9  259.67   18.00
  -5  -2  -9  272.37   16.50
  -5   2  -9  274.37   17.10
  -5  -2   9  253.87   18.80
  -5   2  -9  240.48   17.50
  -5  -2 -10   13.70    4.70
  -5   2  10   10.30    5.90
  -5   2 -10   18.60    6.10
  -5  -2  10   16.90    6.90
  -5  -2 -11  118.19   10.90
  -5   2  11  114.89   12.60
  -5  -2  11  118.19   14.00
  -5   2 -11  119.99   12.60
  -5   2  12   19.90    7.50
  -5  -2  12   20.80    8.60
  -5   2 -12   15.20    6.70
  -5   2 -13   40.50    8.90
  -5  -2  13   33.50    9.90
  -5  -2  14   31.60   10.30
  -5   2 -14   29.30    8.70
  -5   2 -15   31.70    9.50
  -5  -2  15    8.00    9.10
  -5  -2  16   -2.10    9.40
  -6  -2   0  114.69   10.40
  -6   2   0   97.99    9.50
  -6  -2  -1  202.28   12.60
  -6   2   1  185.38   12.60
  -6  -2   1  173.28   12.60
  -6   2  -1  168.38   12.20
  -6   2   2  289.77   18.10
  -6  -2  -2  282.57   17.60
  -6   2  -2  308.37   17.80
  -6  -2   2  290.87   18.30
  -6   2   3    9.70    3.90
  -6  -2  -3   20.70    4.20
  -6  -2   3   13.30    4.50
  -6   2  -3   17.80    4.00
  -6  -2  -4  124.39    9.30
  -6   2   4  124.99   10.30
  -6  -2   4  128.79   10.80
  -6   2  -4  121.89    9.60
  -6   2   5  146.29   12.60
  -6  -2  -5  122.79    9.60
  -6  -2   5  144.59   13.20
  -6   2  -5  131.69   10.30
  -6  -2  -6  525.25   28.00
  -6   2   6  475.45   29.20
  -6  -2   6  496.45   30.00
  -6   2  -6  513.55   28.70
  -6   2   7   48.00    7.40
  -6  -2  -7   35.60    5.40
  -6   2  -7   40.90    5.40
  -6  -2   7   35.10    7.20
  -6   2  -7   33.90    6.00
  -6  -2  -8  117.29    9.70
  -6   2   8  162.08   13.90
  -6   2  -8  145.49   11.30
  -6  -2   8  125.19   13.30
  -6   2  -8  108.29    9.50
  -6   2   9  181.08   14.50
  -6  -2  -9  183.98   12.60
  -6  -2   9  203.08   16.10
  -6   2  -9  175.18   13.70
  -6   2  -9  142.29   12.20
  -6  -2 -10   25.30    6.10
  -6   2  10   37.00    8.10
  -6  -2  10   35.40    8.90
  -6   2 -10   46.70    8.10
  -6   2  11    8.50    6.70
  -6  -2 -11   11.50    5.10
  -6   2 -11    9.80    6.20
  -6  -2  11   14.40    7.70
  -6   2  12   26.10    8.10
  -6  -2  12   32.70    9.70
  -6   2 -12   31.80    7.80
  -6  -2  13   14.40    9.10
  -6   2 -13    6.30    6.50
  -6   2 -14   25.60    9.10
  -6  -2  14   56.19   12.20
  -6  -2  15    0.30    9.40
  -7   2   0   50.09    6.90
  -7  -2   0   37.20    6.40
  -7   2   1  391.16   23.40
  -7  -2  -1  410.36   23.30
  -7  -2   1  373.66   23.50
  -7   2  -1  391.06   23.20
  -7  -2  -2   35.70    6.00
  -7   2   2   37.10    6.30
  -7  -2   2   38.00    6.30
  -7   2  -2   35.10    5.70
  -7  -2  -3  171.38   12.30
  -7   2   3  177.28   13.10
  -7   2  -3  176.38   12.70
  -7  -2   3  179.08   13.70
  -7  -2  -4    9.30    3.80
  -7   2   4    7.00    4.20
  -7   2  -4    5.00    3.40
  -7  -2   4   10.30    4.90
  -7   2   5  246.88   17.00
  -7  -2  -5  227.08   15.40
  -7   2  -5  231.18   15.90
  -7  -2   5  257.47   17.50
  -7  -2  -6    0.30    3.10
  -7   2   6    9.20    4.80
  -7  -2   6   -1.20    4.50
  -7   2  -6   -0.20    3.40
  -7  -2  -7  201.58   13.70
  -7   2   7  205.58   15.60
  -7   2  -7  190.88   14.30
  -7  -2   7  188.28   15.80
  -7  -2  -8  130.09   10.80
  -7   2   8  131.99   13.80
  -7  -2   8  125.59   14.00
  -7   2  -8  142.49   13.20
  -7   2  -8  123.49   10.00
  -7   2   9  120.49   13.30
  -7  -2  -9   96.99   10.30
  -7  -2   9  114.89   13.80
  -7   2  -9  125.19   12.30
  -7   2  10   40.70    9.10
  -7  -2 -10   47.30    7.40
  -7   2 -10   40.60    8.00
  -7  -2  10   27.70    9.00
  -7  -2 -11   67.39    9.30
  -7   2  11  100.29   12.70
  -7  -2  11   91.49   13.60
  -7   2 -11   77.79   10.90
  -7   2  12   25.50    9.00
  -7  -2  12   17.40    9.70
  -7   2 -12   39.10    9.00
  -7   2  13   77.69   14.90
  -7  -2  13   62.39   12.80
  -7   2 -13   88.29   12.30
  -7   2 -14   27.70    9.40
  -7  -2  14   43.90   11.90
  -7  -2  15   21.70   11.10
  -8  -2   0  565.94   30.20
  -8   2   0  457.05   29.10
  -8  -2  -1   37.30    6.60
  -8   2   1   36.40    6.80
  -8  -2   1   32.00    6.60
  -8   2  -1   48.80    7.00
  -8  -2  -2  338.27   20.50
  -8   2   2  315.17   20.70
  -8   2  -2  318.57   20.30
  -8  -2   2  324.07   21.10
  -8   2   3   85.79   10.00
  -8  -2  -3   73.99    8.90
  -8   2  -3   98.69   10.20
  -8  -2   3  107.99   11.60
  -8   2   4  344.07   22.60
  -8  -2  -4  379.06   21.90
  -8   2  -4  338.77   21.80
  -8  -2   4  350.86   23.20
  -8   2   5   44.40    7.90
  -8  -2  -5   39.60    6.30
  -8   2  -5   33.50    6.40
  -8  -2   5   19.10    6.30
  -8   2   6  106.89   12.20
  -8  -2  -6   94.09   10.30
  -8  -2   6  110.39   13.00
  -8   2  -6  128.99   12.30
  -8   2   7  191.98   17.50
  -8  -2  -7  199.48   14.20
  -8  -2   7  182.68   18.20
  -8   2  -7  193.68   14.70
  -8   2   8   14.00    7.10
  -8  -2  -8   17.80    5.40
  -8  -2   8   19.00    7.40
  -8   2  -8   20.10    6.20
  -8  -2  -9   24.30    6.10
  -8   2   9   19.30    7.90
  -8   2  -9   19.60    6.60
  -8  -2   9   31.80    9.00
  -8  -2 -10  214.38   15.10
  -8   2  10  163.58   17.60
  -8   2 -10  214.18   16.40
  -8  -2  10  167.38   18.50
  -8  -2 -11   -1.00    6.10
  -8  -2  11   14.90    8.70
  -8   2 -11   11.70    6.90
  -8   2  12   66.89   12.20
  -8  -2  12   81.19   14.00
  -8   2 -12   79.99   11.50
  -8   2  13    2.60    8.70
  -8   2 -13   11.50    7.40
  -8  -2  13   14.40    9.50
  -8   2 -14   55.59   11.00
  -8  -2  14   27.10   11.60
  -8  -2  15   39.70   13.10
  -9   2   0  105.69   11.70
  -9  -2   0  117.99   12.20
  -9  -2  -1   48.60    7.60
  -9   2   1   52.79    8.40
  -9   2  -1   63.59    8.60
  -9  -2   1   58.89    9.00
  -9   2   2  240.18   17.30
  -9  -2  -2  223.78   16.60
  -9   2  -2  240.18   16.70
  -9  -2   2  248.98   17.90
  -9  -2  -3  441.86   26.80
  -9   2   3  432.76   27.50
  -9  -2   3  440.76   28.20
  -9   2  -3  461.65   26.90
  -9  -2  -4   40.30    7.20
  -9   2   4   44.10    8.00
  -9   2  -4   22.20    6.00
  -9  -2   4   41.50    8.40
  -9   2   5  199.58   17.80
  -9  -2  -5  171.28   13.60
  -9   2  -5  170.48   14.00
  -9  -2   5  184.98   17.70
  -9   2   6   71.59   10.80
  -9  -2  -6   62.39    8.90
  -9  -2   6   47.50   10.00
  -9   2  -6   74.39    9.90
  -9   2   7  395.16   26.50
  -9  -2  -7  386.66   24.20
  -9  -2   7  400.76   27.30
  -9   2  -7  375.46   24.60
  -9   2   8   45.40    9.40
  -9  -2  -8   47.40    8.30
  -9   2  -8   23.00    7.20
  -9  -2   8   39.50   10.50
  -9  -2  -9   55.49    9.00
  -9   2   9   54.29   10.90
  -9  -2   9   39.70   10.40
  -9   2  -9   60.79    9.70
  -9   2  10   -7.60    6.60
  -9  -2 -10   -2.20    5.10
  -9  -2  10   11.00    8.30
  -9   2 -10   -1.90    5.80
  -9   2  11   67.59   12.40
  -9  -2  11   70.59   13.20
  -9   2 -11   82.89   11.70
  -9   2  12   35.20   10.70
  -9  -2  12   16.30   10.30
  -9   2 -12   21.70    8.50
  -9   2  13   31.60   10.60
  -9   2 -13   13.50    8.20
  -9  -2  13   26.00   11.10
  -9   2 -14   -0.50    7.20
  -9  -2  14   -4.90    9.00
 -10   2   0   22.90    5.80
 -10  -2   0   39.20    7.80
 -10   2   1    0.70    4.20
 -10  -2  -1    2.30    4.50
 -10  -2   1    0.40    4.50
 -10   2  -1   -1.70    3.50
 -10   2   2   37.20    7.80
 -10  -2  -2   49.90    8.40
 -10  -2   2   44.70    8.40
 -10   2  -2   61.49    8.90
 -10  -2  -3   15.10    5.80
 -10   2   3   24.40    7.10
 -10  -2   3   30.20    7.70
 -10   2  -3   31.00    6.90
 -10   2   4  346.07   23.50
 -10  -2  -4  357.16   22.40
 -10  -2   4  297.77   23.10
 -10   2  -4  338.37   22.20
 -10  -2  -5  116.59   12.20
 -10   2   5   89.99   12.90
 -10   2  -5  107.49   12.00
 -10  -2   5  117.69   14.60
 -10   2   6  224.08   20.20
 -10  -2  -6  198.98   15.80
 -10   2  -6  190.68   15.90
 -10  -2   6  208.78   20.10
 -10  -2  -7   36.90    7.80
 -10   2   7   22.70    8.40
 -10   2  -7   40.00    8.30
 -10  -2   7   33.60    9.90
 -10   2   8  111.29   15.00
 -10  -2  -8  100.39   12.00
 -10   2  -8   80.39   11.50
 -10  -2   8   63.39   12.20
 -10   2   9   60.09   12.00
 -10  -2  -9   67.89   10.20
 -10  -2   9   47.50   11.80
 -10   2  -9   66.19   10.80
 -10  -2 -10    6.20    6.40
 -10   2  10    6.60    8.30
 -10  -2  10    9.10    9.50
 -10   2 -10    4.40    6.80
 -10   2  11   -3.90    7.60
 -10   2 -11    6.60    7.30
 -10  -2  11    8.00    9.90
 -10   2  12   43.60   11.70
 -10  -2  12   45.20   13.00
 -10   2 -12   39.60   10.20
 -10   2  13   -2.00    9.80
 -10   2 -13    8.00    8.60
 -10  -2  13   -6.60    9.20
 -10   2 -14   26.30    9.70
 -11  -2   0   88.09   12.10
 -11   2   0  155.38   14.90
 -11  -2  -1  202.38   16.40
 -11  -2   1  223.68   16.90
 -11   2  -1  147.69   15.80
 -11  -2  -2    2.40    5.20
 -11   2   2    4.10    5.60
 -11  -2   2   -5.90    4.60
 -11   2  -2    3.50    4.70
 -11  -2  -3  125.19   14.00
 -11   2   3  153.78   16.20
 -11   2  -3  172.88   16.00
 -11  -2   3  144.69   16.00
 -11   2   4   61.59   11.00
 -11  -2  -4   97.59   11.60
 -11   2  -4   94.19   11.90
 -11  -2   4   86.99   13.20
 -11  -2  -5    9.30    5.70
 -11   2   5   13.00    6.80
 -11   2  -5   17.10    6.40
 -11  -2   5   29.30    9.00
 -11  -2  -6   13.90    6.60
 -11   2   6   28.60    8.80
 -11  -2   6   36.90    9.40
 -11   2  -6   33.60    8.10
 -11  -2  -7  346.47   23.10
 -11   2   7  394.76   26.60
 -11  -2   7  346.97   26.30
 -11   2  -7  293.47   23.10
 -11   2   8   43.70   10.50
 -11  -2  -8   32.90    8.30
 -11  -2   8   14.90    8.90
 -11   2  -8   36.90    8.80
 -11   2   9   24.30   10.00
 -11  -2  -9   30.10    8.00
 -11   2  -9   29.00    9.20
 -11  -2   9   32.60   11.20
 -11  -2 -10   32.90    8.60
 -11   2  10   26.10   10.70
 -11   2 -10    5.80    7.90
 -11  -2  10    0.70    9.30
 -11   2  11   48.80   12.70
 -11  -2  11   62.69   14.70
 -11   2 -11   68.99   12.10
 -11   2  12  -11.80    8.50
 -11  -2  12    6.50   10.20
 -11   2 -12    6.00    7.30
 -11   2  13   13.90   11.40
 -11   2 -13   32.10   10.70
 -11  -2  13    2.40   10.90
 -12   2   0  247.18   19.30
 -12  -2   0  249.88   19.70
 -12  -2  -1   35.50    8.20
 -12   2   1   30.40    8.50
 -12   2  -1   25.40    7.80
 -12  -2   1   28.40    7.60
 -12   2  -2  591.44   35.60
 -12  -2   2  577.34   36.90
 -12   2   3  100.29   13.40
 -12  -2  -3   95.39   12.50
 -12  -2   3   95.69   13.40
 -12   2  -3  136.19   14.20
 -12   2   4   45.70    9.60
 -12  -2  -4   33.70    7.80
 -12  -2   4   22.40    8.90
 -12   2  -4   37.10    8.70
 -12   2   5   83.49   13.70
 -12  -2  -5   99.49   12.60
 -12  -2   5   95.49   15.00
 -12   2  -5   97.49   12.80
 -12  -2  -6   18.60    7.50
 -12   2   6    5.80    7.50
 -12   2  -6   22.70    7.20
 -12  -2   6   37.90   10.30
 -12  -2  -7   11.20    6.40
 -12   2   7   17.70    9.00
 -12  -2   7   10.60    8.00
 -12   2  -7    9.00    7.30
 -12  -2  -8   41.20    9.40
 -12   2   8   26.90   10.70
 -12  -2   8   44.10   12.10
 -12   2  -8   42.70   10.00
 -12   2   9   51.79   12.90
 -12  -2  -9   45.50    9.90
 -12   2  -9   39.70   10.10
 -12  -2   9   35.80   12.30
 -12   2  10   90.99   15.60
 -12  -2 -10  111.49   14.20
 -12  -2  10   95.89   17.00
 -12   2 -10   97.99   13.80
 -12   2  11   13.90   11.00
 -12   2 -11    8.10    8.40
 -12  -2  11   -2.50   10.00
 -12   2  12   27.70   12.90
 -12  -2  12   68.19   16.40
 -12   2 -12   71.99   12.90
 -13   2   0   43.30    9.70
 -13  -2   0   53.59   10.20
 -13   2   1   69.09   11.50
 -13  -2  -1   53.99   10.50
 -13  -2   1   55.99   11.10
 -13   2  -1   70.29   11.50
 -13  -2  -2   42.80    9.60
 -13   2   2   39.60    9.30
 -13  -2   2   24.80    8.00
 -13   2  -2   49.60    9.50
 -13  -2  -3   90.89   12.80
 -13   2   3  100.29   14.20
 -13   2  -3   95.29   12.80
 -13  -2   3   63.69   12.40
 -13  -2  -4   13.00    6.80
 -13   2   4   22.90    8.50
 -13  -2   4    7.70    7.20
 -13   2  -4   24.60    8.20
 -13   2   5   21.20    8.30
 -13  -2  -5   30.10    7.90
 -13  -2   5   25.60    9.40
 -13   2  -5   26.20    8.00
 -13  -2  -6   10.80    6.90
 -13   2   6    9.30    8.00
 -13  -2   6    4.60    8.70
 -13   2  -6    8.60    6.90
 -13   2   7  102.49   16.00
 -13  -2  -7  136.99   15.70
 -13  -2   7  105.79   17.20
 -13   2  -7  128.69   15.50
 -13   2   8   16.30   10.20
 -13  -2  -8   25.20    9.00
 -13  -2   8   10.80   10.20
 -13   2  -8   21.30    9.30
 -13  -2  -9   96.39   13.70
 -13   2   9   96.59   15.90
 -13  -2   9   82.89   16.20
 -13   2  -9   75.49   13.20
 -13  -2 -10   18.60    8.70
 -13   2  10   12.30   10.70
 -13  -2  10    0.00    9.70
 -13   2 -10   18.20    9.10
 -13   2  11   26.50   12.60
 -13   2 -11   19.70   10.50
 -13  -2  11   31.50   13.20
 -14   2   0   -2.50    5.40
 -14  -2   0   -1.40    6.70
 -14  -2  -1    6.00    6.70
 -14   2   1    5.10    6.10
 -14  -2   1   11.40    8.20
 -14   2  -1    3.70    6.30
 -14  -2  -2   44.30    9.70
 -14   2   2   10.10    7.20
 -14   2  -2   41.70    9.40
 -14  -2   2   26.40    9.10
 -14   2   3   -3.40    6.50
 -14  -2  -3   -6.80    6.10
 -14   2  -3    2.90    6.40
 -14  -2   3    3.10    7.10
 -14   2   4   34.70   10.50
 -14  -2  -4   63.89   11.20
 -14   2  -4   56.09   10.80
 -14  -2   4   45.50   11.70
 -14   2   5   38.30   11.00
 -14  -2  -5   43.20   10.20
 -14  -2   5   32.30   11.00
 -14   2  -5   24.40    8.80
 -14   2   6  111.79   16.90
 -14  -2  -6  118.39   14.90
 -14  -2   6  100.79   17.00
 -14   2  -6  100.89   14.50
 -14  -2  -7   25.50    9.10
 -14   2   7   19.50    9.90
 -14   2  -7   23.70    9.00
 -14  -2   7   29.30   12.40
 -14   2   8   46.40   13.70
 -14  -2  -8   42.00   10.70
 -14  -2   8   36.80   13.40
 -14   2  -8   36.00   10.90
 -14  -2  -9   24.30    9.40
 -14   2   9    3.50   10.10
 -14  -2   9   31.10   12.60
 -14   2  -9   20.10   10.00
 -14   2  10   -7.60    9.50
 -14  -2  10   25.60   12.90
 -14   2 -10    4.60    8.80
 -15   2   0   51.59   11.20
 -15  -2   0   33.00   10.10
 -15  -2  -1  121.79   16.50
 -15   2   1   69.99   13.60
 -15  -2   1   91.79   14.80
 -15   2  -1   88.29   14.10
 -15  -2  -2   -8.70    5.80
 -15   2   2    5.80    7.90
 -15  -2   2    9.70    8.20
 -15   2  -2   -4.70    5.70
 -15  -2  -3   22.90    9.00
 -15   2   3   16.20    9.30
 -15  -2   3    6.60    7.80
 -15   2  -3   23.50    8.60
 -15  -2  -4    9.80    7.60
 -15   2   4    8.90    8.60
 -15  -2   4    9.30    8.40
 -15   2  -4   22.80    8.70
 -15   2   5  146.49   19.70
 -15  -2  -5  168.98   18.30
 -15  -2   5  160.38   20.60
 -15   2  -5  171.38   18.40
 -15  -2  -6    4.00    7.90
 -15   2   6    4.10    9.00
 -15   2  -6    5.90    7.80
 -15  -2   6    8.20    8.90
 -15  -2  -7   42.90   11.00
 -15   2   7   74.49   14.80
 -15   2  -7   40.40   10.80
 -15  -2   7   63.79   14.40
 -15  -2  -8   40.80   10.90
 -15   2   8   19.60   11.50
 -15  -2   8   35.10   13.40
 -15   2  -8    2.90    9.20
 -15   2   9   14.10   11.80
 -15  -2  -9   53.29   12.20
 -15   2  -9   19.10   10.20
 -15  -2   9   18.70   12.90
 -16  -2   0  185.48   21.70
 -16   2   0  233.28   23.00
 -16  -2  -1    7.90    8.20
 -16   2   1   15.20    8.60
 -16   2  -1   19.60    9.00
 -16  -2   1   18.20    9.80
 -16  -2  -2   43.50   11.60
 -16   2   2   49.20   12.50
 -16  -2   2   50.69   12.40
 -16   2  -2   58.69   11.30
 -16  -2  -3   -5.50    7.50
 -16   2   3    6.90    8.10
 -16  -2   3   12.90    9.30
 -16   2  -3    4.50    7.30
 -16  -2  -4   72.69   13.40
 -16   2   4   74.99   14.60
 -16   2  -4   71.89   12.90
 -16  -2   4   74.59   14.80
 -16  -2  -5    4.60    7.80
 -16   2   5   -8.20    8.10
 -16   2  -5    5.60    7.50
 -16  -2   5   -3.10    7.80
 -16  -2  -6   17.40    9.70
 -16   2   6   -7.00    8.10
 -16   2  -6   14.20    8.80
 -16  -2   6    5.90   10.30
 -16   2   7   47.00   14.30
 -16  -2  -7   47.10   11.40
 -16   2  -7   53.79   12.50
 -16  -2   7   59.59   15.30
 -17   2   0   21.40   10.00
 -17  -2   0   28.50   11.50
 -17  -2  -1   67.89   13.80
 -17   2   1   28.50   11.00
 -17  -2   1   58.29   13.20
 -17   2  -1   36.20   11.10
 -17   2   2   32.10   10.80
 -17  -2  -2   32.40   11.20
 -17   2  -2   19.90    9.20
 -17  -2   2   23.30   11.30
 -17   2   3   24.40   11.10
 -17  -2  -3   41.20   11.60
 -17   2  -3   38.40   10.80
 -17  -2   3   49.70   13.10
 -17   2   4    6.30    9.10
 -17  -2  -4   12.50    9.10
 -17   2  -4   12.40    8.80
 -17  -2   4    4.00    9.40
 -17   2   5   17.80   11.40
 -17  -2  -5   13.50   10.10
 -17   2  -5   17.10    9.30
 -17  -2   5   15.20   10.20
   0   3   0 6279.97  306.97
   0   3  -1   80.09    5.40
   0   3   1   80.39    4.70
   0   3  -2 2310.97  117.29
   0   3  -2 2437.56  117.79
   0  -3   3  304.07   16.80
   0   3  -3  275.27   16.30
   0   3  -3  305.47   16.90
   0  -3   4  142.89    9.60
   0   3  -4  143.89    9.80
   0   3  -4  138.79    9.20
   0   3   4  137.09    7.50
   0  -3  -5   93.39    6.00
   0   3  -5  100.89    9.40
   0   3  -5   97.09    7.50
   0  -3   5  100.19    7.80
   0   3  -6 1196.28   63.39
   0  -3  -6 1266.17   61.69
   0   3  -7  260.57   16.00
   0  -3  -7  236.58   14.00
   0  -3  -8  202.78   12.70
   0   3  -8  228.28   15.00
   0   3  -9   52.89    7.70
   0  -3  -9   42.10    5.50
   0   3 -10   48.70    8.10
   0  -3 -10   37.30    5.70
   0   3 -11   55.59    9.50
   0   3 -12  164.68   16.20
   0   3 -13   29.40    9.00
   0   3 -14   20.90    8.50
   0   3 -15    0.60    7.90
   0   3 -16   44.80   12.10
   1   3   0  366.96   19.10
   1   3   0  359.56   18.50
  -1   3   0  344.57   18.40
   1   3  -1  224.88   12.00
  -1   3   1  214.48   11.30
   1   3  -1  193.88   12.30
  -1  -3   1  225.08   12.40
  -1   3  -1  224.68   11.80
   1   3   1  201.78   11.30
   1   3  -2  486.25   26.60
   1   3  -2  498.75   26.10
  -1   3   2  478.05   25.00
  -1  -3   2  512.05   26.40
  -1   3  -2  513.55   25.90
  -1   3   3 1720.13   86.79
   1   3  -3 1758.52   88.09
   1   3  -3 1768.62   88.79
  -1   3  -3 1730.53   87.99
  -1   3  -3 1813.82   88.29
  -1  -3   3 1795.22   88.59
  -1   3   4  336.37   18.00
   1   3  -4  338.87   20.20
   1   3  -4  363.26   19.60
  -1   3  -4  346.87   19.60
  -1   3  -4  329.87   19.20
  -1  -3   4  371.66   20.10
  -1   3   5 1046.20   53.19
  -1  -3  -5 1098.59   52.59
   1   3  -5 1098.39   54.99
  -1   3  -5 1042.30   54.49
  -1  -3   5 1070.19   55.19
  -1   3  -5 1016.10   54.79
  -1  -3  -6   56.09    4.30
  -1   3   6   64.69    5.00
   1   3  -6   60.39    7.10
  -1   3  -6   55.79    6.60
  -1   3  -6   66.49    7.60
   1   3  -7   92.19    9.10
  -1   3   7   80.99    6.50
  -1  -3  -7   84.09    6.10
  -1   3  -7   91.99    9.80
  -1   3  -7   98.69    9.30
  -1  -3  -8  116.09    7.90
  -1   3   8  108.59    8.20
   1   3  -8  125.89   10.30
  -1   3  -8  130.59   11.30
   1   3  -9   27.80    6.40
  -1  -3  -9   28.50    4.20
  -1   3   9   26.20    4.60
  -1   3  -9   21.70    5.70
  -1   3  10    7.50    3.80
   1   3 -10    5.70    5.20
  -1  -3 -10    1.50    3.30
  -1   3 -10   12.60    5.30
   1   3 -11  143.19   14.40
  -1   3 -11  138.99   13.90
   1   3 -12    4.50    6.80
  -1   3 -12    7.20    6.20
   1   3 -13  154.28   16.70
  -1   3 -13  137.19   15.40
   1   3 -14    7.70    8.10
  -1   3 -14   -5.00    6.30
   1   3 -15   59.19   12.60
  -1   3 -15   71.99   12.70
   1   3 -16    9.50   10.40
  -1   3 -16    3.40    9.30
  -2  -3   0   10.90    2.40
   2   3   0   11.50    2.40
   2   3   0   12.20    2.80
  -2   3   0   12.50    2.30
  -2  -3   0   12.40    2.30
   2   3  -1  313.17   17.10
  -2   3   1  323.57   16.50
  -2  -3  -1  318.27   16.40
   2   3  -1  293.47   17.40
  -2   3  -1  313.57   16.70
  -2  -3   1  313.27   17.30
   2   3   1  293.37   16.50
  -2  -3  -2 3455.85  181.18
   2   3  -2 3871.11  182.48
  -2   3   2 3579.14  181.58
  -2  -3   2 3739.93  182.78
   2   3   2 3855.81  181.28
  -2   3  -2 3696.43  181.98
  -2   3   3 1426.26   72.79
  -2  -3  -3 1412.96   72.09
   2   3  -3 1513.35   73.99
  -2  -3   3 1519.75   74.39
  -2  -3  -4  214.38   11.30
   2   3  -4  187.68   13.10
  -2   3   4  213.68   12.10
  -2   3  -4  211.18   12.90
  -2  -3   4  233.98   14.10
  -2   3  -4  222.38   13.20
  -2  -3  -5  535.85   28.10
  -2   3   5  584.34   29.00
   2   3  -5  522.55   30.40
  -2   3  -5  564.64   30.00
  -2   3  -5  566.54   30.00
  -2   3   6  940.61   48.50
   2   3  -6  986.10   50.49
  -2  -3  -6  941.11   47.60
  -2   3  -6  948.01   49.70
  -2   3  -6  946.91   49.70
  -2  -3  -7   61.69    5.10
   2   3  -7   57.99    7.70
  -2   3   7   55.29    5.90
  -2   3  -7   54.49    7.30
  -2   3  -7   46.70    6.50
  -2   3   8  228.38   13.60
  -2  -3  -8  196.28   12.30
   2   3  -8  219.08   15.40
  -2   3  -8  229.78   15.50
  -2   3  -8  203.38   14.50
   2   3   8  207.98   12.50
   2   3  -9   48.00    8.00
  -2  -3  -9   40.30    4.80
  -2   3   9   28.30    5.20
  -2   3  -9   29.00    6.00
  -2   3  10  125.29    9.80
   2   3 -10   94.99   12.00
  -2  -3 -10  105.89    8.50
  -2   3 -10  115.79   11.90
   2   3 -11   46.20    9.50
  -2   3  11   46.00    7.60
  -2   3 -11   42.40    8.50
   2   3 -12   79.49   12.10
  -2   3 -12   71.39   10.60
   2   3 -13   21.50    8.80
  -2   3 -13   22.00    8.00
   2   3 -14   21.40    9.90
  -2   3 -14   30.10    8.80
   2   3 -15   35.10   11.50
  -2   3 -15   32.00   10.20
   2   3 -16   49.40   12.80
  -2   3 -16   38.10   11.00
  -3  -3   0  914.41   46.40
  -3   3   0  922.31   46.40
  -3  -3   0  900.01   46.50
  -3  -3  -1  920.51   48.00
  -3   3   1  952.80   48.30
  -3  -3  -1  959.10   47.80
  -3   3  -1  941.31   48.20
  -3  -3   1  973.10   48.90
  -3  -3   1  954.20   48.50
   3   3  -2 1223.98   63.29
  -3  -3  -2 1200.28   62.09
  -3   3   2 1277.07   62.69
  -3  -3   2 1285.77   63.79
  -3   3  -2 1215.58   62.69
  -3  -3   2 1265.77   63.19
  -3   3   3  605.14   29.10
  -3  -3  -3  570.54   28.30
   3   3  -3  484.05   29.60
  -3   3  -3  518.45   29.00
  -3  -3   3  559.24   30.40
  -3  -3  -4  189.48   10.30
  -3   3   4  178.38   11.10
   3   3  -4  181.18   12.30
  -3   3  -4  178.98   11.50
   3   3  -5   34.80    5.70
  -3  -3  -5   29.20    3.30
  -3   3  -5   30.80    4.70
  -3   3  -5   37.00    5.10
  -3  -3  -6  198.68   11.80
   3   3  -6  212.88   14.50
  -3   3   6  214.78   13.00
  -3   3  -6  212.28   13.60
  -3   3  -6  214.88   13.60
  -3  -3  -7  197.38   11.60
   3   3  -7  221.78   14.90
  -3   3   7  190.28   12.60
  -3   3  -7  190.98   13.30
  -3   3  -7  185.58   13.30
   3   3  -8   47.30    7.90
  -3   3   8   66.89    7.10
  -3  -3  -8   54.99    5.50
  -3   3  -8   78.69    8.50
  -3   3  -8   58.69    7.50
  -3   3   9   66.79    7.70
   3   3  -9   58.59    9.00
  -3  -3  -9   55.29    5.70
  -3   3  -9   58.69    8.00
  -3  -3 -10    4.40    3.10
  -3   3  10    8.10    4.60
   3   3 -10    0.30    5.70
  -3   3 -10   -2.50    4.20
   3   3 -11  122.79   13.80
  -3   3  11   73.79    9.40
  -3   3 -11  120.89   12.30
   3   3 -12   52.99   10.70
  -3   3 -12   42.20    8.80
   3   3 -13   61.49   11.80
  -3   3 -13   53.39    9.90
   3   3 -14   10.40    9.10
  -3   3 -14    5.20    7.70
   3   3 -15   12.70    9.70
  -3   3 -15    7.80    8.00
   3   3 -16    8.00    9.80
  -3  -3  16    0.70    9.20
  -3   3 -16    7.50    9.10
  -4  -3   0 1953.90   94.29
  -4  -3   0 1933.91   94.29
  -4   3   0 1759.52   94.09
  -4  -3  -1  138.59    8.60
  -4   3   1  137.89    8.80
  -4  -3  -1  111.29    8.20
  -4   3  -1  110.69    8.40
  -4  -3   1  139.69    9.10
  -4  -3  -2   85.19    5.90
  -4  -3  -2   83.79    6.40
  -4   3   2   88.39    6.90
  -4   3  -2   86.59    6.80
  -4  -3   2   98.79    8.60
  -4  -3  -3  104.39    7.50
  -4   3   3  114.79    8.30
  -4  -3   3  123.39    9.10
  -4   3  -3  114.19    8.30
   4   3  -4   99.09    9.70
  -4  -3  -4   93.29    6.80
  -4   3   4  100.49    7.80
  -4   3  -4  105.89    7.90
  -4  -3   4  105.29    9.50
   4   3  -5  120.19    9.90
  -4   3   5  105.59    8.20
  -4  -3  -5  106.49    7.30
  -4   3  -5  107.99    8.50
  -4  -3  -6  125.39    8.00
  -4   3   6  119.39    9.30
   4   3  -6  110.69   11.50
  -4   3  -6  109.99    9.10
  -4   3  -6  118.19    9.40
   4   3  -7   82.89   10.20
  -4  -3  -7   92.29    7.10
  -4   3   7  123.49    9.10
  -4   3  -7   91.29    9.30
  -4   3  -7  102.29    8.80
  -4  -3  -8  499.55   26.40
  -4   3   8  462.65   27.60
   4   3  -8  499.95   29.80
  -4   3  -8  503.05   28.40
  -4   3  -8  481.45   27.90
  -4   3   9   65.99    8.40
  -4  -3  -9   61.99    6.60
   4   3  -9   68.59   10.30
  -4   3  -9   60.59    8.60
  -4   3  -9   68.09    9.10
  -4  -3 -10  119.79    8.80
  -4   3  10   95.49   10.40
   4   3 -10   99.59   13.00
  -4   3 -10   92.09   10.90
  -4   3  11   11.20    5.60
   4   3 -11   -5.30    6.40
  -4   3 -11    0.30    4.80
   4   3 -12   49.00   11.10
  -4   3 -12   54.59    9.40
   4   3 -13   19.90   10.10
  -4   3 -13   25.70    8.00
  -4  -3  13   -3.00    7.30
   4   3 -14   60.19   13.10
  -4  -3  14   69.79   12.30
  -4   3 -14   71.69   11.60
   4   3 -15    5.80    9.00
  -4   3 -15   -1.20    7.20
  -4  -3  15    0.10    9.00
  -4   3 -16   25.00   11.70
  -4  -3  16   39.30   12.40
  -5  -3   0  124.99    9.40
  -5   3   0  138.99    9.60
  -5   3   1   43.00    5.60
  -5  -3  -1   42.20    5.40
  -5   3  -1   52.29    6.00
  -5  -3   1   46.20    6.00
  -5   3   2  263.07   15.40
  -5  -3  -2  252.57   14.90
  -5  -3  -2  240.78   14.10
  -5   3  -2  240.78   15.10
  -5  -3   2  243.08   15.60
  -5  -3  -3  303.17   17.00
  -5  -3  -3  263.27   15.60
  -5   3   3  313.47   17.80
  -5  -3   3  292.77   18.30
  -5   3  -3  315.97   17.60
  -5  -3  -4  442.16   23.60
  -5   3   4  405.66   24.30
  -5   3  -4  452.65   24.50
  -5  -3   4  420.56   25.30
  -5   3   5  321.37   19.80
  -5  -3  -5  337.77   18.80
  -5   3  -5  333.27   19.80
  -5  -3   5  332.67   20.80
  -5   3   6   96.29    9.40
  -5  -3  -6   88.09    7.90
  -5  -3   6   85.49   10.20
  -5   3  -6   91.79    9.20
   5   3  -7  325.17   20.50
  -5   3   7  294.57   18.50
  -5  -3  -7  303.57   16.90
  -5   3  -7  290.17   18.30
  -5  -3   7  247.48   19.10
  -5   3  -7  278.77   17.70
  -5  -3  -8  108.49    8.50
  -5   3   8  117.39   11.20
   5   3  -8  102.29   12.70
  -5   3  -8  130.29   11.70
  -5  -3   8  111.99   12.40
  -5   3  -8  113.89    9.80
  -5  -3  -9   41.30    5.80
   5   3  -9   55.19   10.00
  -5   3   9   24.30    6.60
  -5  -3   9   48.80    9.20
  -5   3  -9   53.39    7.60
  -5   3  -9   46.20    7.80
   5   3 -10    3.80    6.70
  -5   3  10   11.00    5.60
  -5  -3 -10   10.90    4.30
  -5   3 -10   11.00    5.80
  -5   3 -10    6.70    5.30
  -5  -3  10   -0.10    6.00
   5   3 -11   27.70    8.50
  -5   3  11   40.10    7.90
  -5   3 -11   32.10    7.50
  -5  -3  11   25.40    8.50
  -5   3 -12   31.10    7.90
  -5  -3  12   27.10    9.30
  -5  -3  13   73.29   13.00
  -5   3 -13   73.79   11.20
  -5   3 -14    5.10    7.30
  -5  -3  14   14.10    9.20
  -5   3 -15   80.99   12.90
  -5  -3  15   88.69   15.20
  -5  -3  16    9.40   10.20
  -6  -3   0  654.93   33.20
  -6   3   0  547.45   32.50
  -6   3   1  213.28   13.60
  -6  -3  -1  216.08   13.50
  -6  -3   1  190.58   13.60
  -6   3  -1  182.88   13.10
  -6   3   2   85.09    8.30
  -6  -3  -2   66.29    7.40
  -6  -3   2   74.29    8.50
  -6   3  -2   54.99    6.80
  -6  -3  -3  236.08   14.80
  -6   3   3  216.88   15.20
  -6  -3  -3  232.78   13.60
  -6  -3   3  232.88   15.90
  -6   3  -3  263.27   15.40
  -6   3   4  748.13   39.30
  -6  -3  -4  718.23   36.30
  -6  -3  -4  676.13   38.10
  -6   3  -4  741.33   38.90
  -6   3   5  252.37   16.50
  -6  -3  -5  243.48   15.20
  -6  -3   5  247.68   17.30
  -6   3  -5  238.58   15.90
  -6   3   6  280.47   18.70
  -6  -3  -6  279.87   17.30
  -6  -3   6  301.07   20.00
  -6   3  -6  313.27   18.80
  -6   3   7   96.89   10.20
  -6  -3  -7   91.29    8.80
  -6  -3   7   82.19   11.10
  -6   3  -7  108.49   10.80
  -6  -3  -8  169.48   11.70
  -6   3   8  176.68   13.80
  -6  -3   8  148.39   15.60
  -6   3  -8  167.88   12.50
  -6   3  -8  187.98   13.80
  -6   3   9   41.10    7.80
  -6  -3  -9   39.40    6.10
  -6  -3   9   44.60    9.30
  -6   3  -9   36.80    7.30
  -6   3  -9   56.59    7.50
  -6   3  10   59.39    9.50
  -6  -3 -10   66.09    7.70
  -6  -3  10   48.20   10.00
  -6   3 -10   56.89    9.30
  -6   3  11   12.50    6.90
  -6  -3  11   -3.20    6.30
  -6   3 -11   13.80    6.30
  -6  -3  12   26.40    9.10
  -6   3 -12   12.00    6.90
  -6   3 -13   30.80    8.60
  -6  -3  13   52.99   12.10
  -6   3 -14   39.10   10.00
  -6  -3  14   41.50   11.60
  -6  -3  15   15.80   10.20
  -6   3 -15   22.50    9.40
  -7   3   0   39.90    6.00
  -7  -3   0   49.30    7.00
  -7   3   1  685.83   38.20
  -7  -3  -1  713.13   38.30
  -7   3  -1  689.93   38.10
  -7  -3   1  702.43   38.70
  -7   3   2   35.50    6.20
  -7  -3  -2   38.60    6.00
  -7  -3   2   37.20    6.30
  -7   3  -2   34.00    5.80
  -7   3   3  516.15   30.00
  -7  -3  -3  516.25   29.30
  -7  -3   3  530.55   30.70
  -7   3  -3  526.25   29.70
  -7   3   4  106.59   10.90
  -7  -3  -4   99.59    7.10
  -7  -3  -4   98.99    9.70
  -7   3  -4   79.69    9.10
  -7  -3   4  132.49   12.70
  -7   3   5  465.95   27.90
  -7  -3  -5  482.45   26.60
  -7   3  -5  486.95   27.50
  -7  -3   5  429.76   28.30
  -7  -3  -6   12.50    4.10
  -7   3   6   15.90    5.70
  -7  -3   6   22.80    6.60
  -7   3  -6   28.30    6.00
  -7  -3  -7   35.60    5.80
  -7   3   7   29.80    7.10
  -7   3  -7   25.00    6.00
  -7  -3   7   30.40    7.80
  -7   3   8   62.19    9.20
  -7  -3  -8   72.29    8.10
  -7   3  -8   59.49    8.60
  -7  -3   8   78.29   11.70
  -7   3  -8   59.29    7.60
  -7  -3  -9  104.49   10.20
  -7   3   9  102.49   12.20
  -7   3  -9  113.89   12.10
  -7  -3   9   84.29   12.70
  -7   3  10   69.79   10.80
  -7  -3 -10   75.29    9.00
  -7  -3  10   81.59   12.40
  -7   3 -10   67.79   10.10
  -7   3  11  135.79   14.70
  -7  -3  11   96.19   14.60
  -7   3 -11  133.09   14.10
  -7   3  12    0.60    7.30
  -7   3 -12    2.40    6.30
  -7  -3  12    5.80    8.20
  -7  -3  13   83.99   14.40
  -7   3 -13   83.69   12.30
  -7   3 -14   27.50    9.50
  -7  -3  14   21.80   10.70
  -7  -3  15    1.90   10.20
  -7   3 -15    0.80    8.30
  -8  -3   0    6.60    4.50
  -8   3   0   -4.00    2.90
  -8   3   1  114.89   10.90
  -8  -3  -1   94.09   10.30
  -8  -3   1   90.29   10.40
  -8   3  -1   94.19   10.20
  -8   3   2  327.97   21.20
  -8  -3  -2  332.27   20.80
  -8   3  -2  319.97   20.60
  -8  -3   2  354.36   22.10
  -8   3   3   44.00    7.10
  -8  -3  -3   39.40    6.60
  -8  -3   3   30.90    6.80
  -8   3  -3   34.50    6.40
  -8   3   4   67.69    9.10
  -8  -3  -4   72.59    8.40
  -8  -3   4   55.79    9.10
  -8   3  -4   73.29    8.80
  -8   3   5    1.70    4.80
  -8  -3  -5   12.90    2.90
  -8  -3  -5    3.70    3.70
  -8   3  -5    8.60    4.60
  -8  -3   5   15.90    6.10
  -8  -3  -6   55.99    7.80
  -8   3   6   59.89    9.00
  -8   3  -6   58.99    8.70
  -8  -3   6   73.99   11.20
  -8  -3  -7   42.00    6.70
  -8   3   7   45.30    8.60
  -8  -3   7   40.60    9.00
  -8   3  -7   26.60    6.80
  -8   3   8  101.59   12.10
  -8  -3  -8   81.19    9.30
  -8   3  -8   90.59   10.60
  -8  -3   8   77.89   12.30
  -8  -3  -9  115.29   11.30
  -8   3   9  108.39   13.30
  -8   3  -9  108.99   12.30
  -8  -3   9  128.09   15.70
  -8   3  10   66.49   10.90
  -8  -3 -10   46.70    9.00
  -8   3 -10   76.99   10.70
  -8  -3  10   73.19   12.80
  -8   3  11    3.60    7.50
  -8   3 -11    5.70    6.60
  -8  -3  11    7.00    8.30
  -8   3  12  112.99   14.40
  -8  -3  12  128.99   16.90
  -8   3 -12  103.89   13.60
  -8   3 -13   -0.30    7.50
  -8  -3  13   -3.80    8.90
  -8   3 -14   34.50   10.10
  -8  -3  14   27.90   11.80
  -9  -3   0   78.39   10.30
  -9   3   0   74.99    9.50
  -9  -3  -1   79.69    9.70
  -9   3   1   77.39    9.50
  -9  -3   1   81.69   10.50
  -9   3  -1   67.29    9.30
  -9   3   2   -0.70    3.70
  -9  -3  -2   -0.80    3.70
  -9  -3   2   -2.30    4.30
  -9   3  -2    3.20    3.80
  -9   3   3  298.77   20.00
  -9  -3  -3  251.07   18.50
  -9  -3   3  337.77   21.40
  -9   3  -3  276.77   19.10
  -9  -3  -4   30.20    6.60
  -9   3   4   16.90    6.10
  -9  -3   4   18.70    6.80
  -9   3  -4   35.90    6.80
  -9   3   5  499.65   29.90
  -9  -3  -5  479.45   28.40
  -9  -3   5  480.25   30.90
  -9   3  -5  462.85   28.70
  -9  -3  -6   41.90    7.50
  -9   3   6   41.80    8.90
  -9  -3   6   30.70    8.20
  -9   3  -6   37.00    7.40
  -9   3   7   49.80    9.90
  -9  -3  -7   59.79    8.80
  -9   3  -7   66.09   10.00
  -9  -3   7   49.00   10.60
  -9   3   8   66.19   11.30
  -9  -3  -8   67.89    9.20
  -9  -3   8   47.60   10.50
  -9   3  -8   49.10    9.20
  -9  -3  -9   68.09    9.40
  -9   3   9   63.49   11.20
  -9  -3   9   55.89   11.70
  -9   3  -9   52.59    9.50
  -9   3  10   23.70    9.20
  -9   3 -10   25.30    8.00
  -9  -3  10   14.40    9.10
  -9   3  11   21.70    9.30
  -9  -3  11   30.70   10.50
  -9   3 -11   30.20    8.60
  -9   3  12   12.00    8.70
  -9   3 -12   14.90    8.10
  -9  -3  12   14.80   10.40
  -9   3 -13   94.99   13.60
  -9  -3  13   69.49   14.80
  -9   3 -14   -6.90    7.20
  -9  -3  14   -3.40    9.80
 -10   3   0   44.30    8.10
 -10  -3   0   45.30    8.60
 -10   3   1   14.10    6.00
 -10  -3  -1   21.00    6.30
 -10  -3   1   41.50    8.20
 -10   3  -1   20.00    6.10
 -10  -3  -2  344.87   23.30
 -10   3   2  365.46   23.90
 -10   3  -2  364.96   23.10
 -10  -3   2  341.27   24.30
 -10  -3  -3   67.19    9.30
 -10   3   3   78.09   10.50
 -10  -3   3   54.89    9.60
 -10   3  -3   74.79   10.10
 -10  -3  -4  204.88   15.20
 -10   3   4  165.68   17.00
 -10  -3   4  182.28   18.10
 -10   3  -4  196.58   15.30
 -10  -3  -5   22.20    6.60
 -10   3   5   25.80    7.60
 -10  -3   5   15.00    7.70
 -10   3  -5   32.50    7.30
 -10  -3  -6  336.07   22.20
 -10   3   6  346.37   24.00
 -10   3  -6  347.87   23.20
 -10  -3   6  328.77   24.90
 -10   3   7   13.50    7.60
 -10  -3  -7    0.20    4.90
 -10   3  -7   -1.50    5.20
 -10  -3   7    0.10    6.40
 -10  -3  -8  145.59   14.10
 -10   3   8  131.79   16.00
 -10   3  -8  150.48   15.40
 -10  -3   8  119.79   16.10
 -10   3   9    4.40    7.70
 -10  -3  -9   14.70    6.30
 -10  -3   9    8.20    8.50
 -10   3  -9   19.10    7.20
 -10   3  10   -0.80    7.50
 -10   3 -10   12.60    7.40
 -10  -3  10    1.50    8.70
 -10   3  11   76.89   14.00
 -10  -3  11   72.39   14.50
 -10   3 -11   80.89   12.80
 -10   3  12   52.39   12.60
 -10  -3  12   42.60   13.60
 -10   3 -12   53.29   11.30
 -10   3 -13   10.70    8.60
 -10  -3  13   18.90   11.80
 -11  -3   0   11.60    6.40
 -11   3   0    5.70    5.20
 -11  -3  -1  218.08   18.00
 -11   3   1  227.48   18.10
 -11  -3   1  250.67   19.20
 -11   3  -1  255.47   18.40
 -11   3   2   15.60    6.30
 -11  -3  -2   21.30    6.70
 -11   3  -2   13.70    5.70
 -11  -3   2   14.00    6.70
 -11  -3  -3   93.89   11.90
 -11   3   3  104.69   13.20
 -11   3  -3  108.29   12.80
 -11  -3   3  106.89   14.30
 -11   3   4   29.90    8.30
 -11  -3  -4   46.70    8.60
 -11  -3   4   20.10    7.40
 -11   3  -4   46.20    8.20
 -11   3   5   86.49   12.10
 -11  -3  -5   68.29   10.50
 -11  -3   5   70.59   12.50
 -11   3  -5   91.39   11.90
 -11  -3  -6   15.60    6.70
 -11   3   6   14.60    7.30
 -11  -3   6    9.50    8.40
 -11   3  -6   15.80    6.30
 -11   3   7   29.50    9.50
 -11  -3  -7   46.60    8.90
 -11  -3   7   31.60    9.70
 -11   3  -7   51.69    9.60
 -11   3   8    4.30    7.60
 -11  -3  -8    2.50    6.00
 -11  -3   8   -1.00    8.30
 -11   3  -8   -3.00    6.10
 -11   3   9   57.39   11.80
 -11  -3  -9   66.39   10.30
 -11   3  -9   48.00   10.00
 -11  -3   9   47.30   12.80
 -11   3  10   11.50    8.90
 -11   3 -10   -1.50    6.80
 -11  -3  10    6.50    9.40
 -11   3  11   23.60   10.60
 -11  -3  11   35.10   12.90
 -11   3 -11   32.40    9.90
 -11   3  12   27.80   11.30
 -11   3 -12    3.60    8.30
 -11  -3  12   17.20   11.90
 -11  -3  13   27.10   13.00
 -11   3 -13   48.10   12.00
 -12   3   0  449.36   29.30
 -12   3   1   42.20    9.00
 -12  -3  -1   49.30    9.60
 -12   3  -1   49.10    9.50
 -12  -3   1   48.80   10.00
 -12  -3  -2  292.77   21.50
 -12   3   2  311.67   22.10
 -12   3  -2  277.77   20.60
 -12  -3   2  254.07   21.70
 -12  -3  -3    6.50    6.00
 -12   3   3    9.40    6.50
 -12  -3   3    8.00    6.90
 -12   3  -3   10.30    5.80
 -12   3   4    6.40    6.60
 -12  -3  -4   13.10    6.70
 -12   3  -4   17.60    6.30
 -12  -3   4    7.00    7.20
 -12   3   5   26.10    8.70
 -12  -3  -5   34.90    8.00
 -12   3  -5   33.10    8.00
 -12  -3   5   28.50    9.30
 -12  -3  -6   64.59   10.50
 -12   3   6   71.09   12.20
 -12   3  -6   52.99   10.30
 -12  -3   6   49.99   11.50
 -12  -3  -7   34.40    8.30
 -12   3   7   36.00   10.00
 -12  -3   7   11.90    8.90
 -12   3  -7   28.70    8.90
 -12   3   8  185.08   19.70
 -12  -3  -8  205.28   16.50
 -12  -3   8  141.39   19.70
 -12   3  -8  169.58   18.00
 -12  -3  -9    8.30    6.90
 -12   3   9    8.90    9.20
 -12   3  -9   10.60    8.00
 -12  -3   9    9.70    9.60
 -12   3  10   97.89   15.80
 -12  -3  10   60.89   14.70
 -12   3 -10  110.69   14.80
 -12   3  11   24.30   11.30
 -12   3 -11   15.20    8.90
 -12  -3  11   19.90   12.30
 -12   3  12   36.60   12.20
 -12   3 -12   20.80    9.90
 -12  -3  12   25.80   12.70
 -13  -3   0  190.58   18.80
 -13   3   0  120.59   15.70
 -13  -3  -1   82.69   13.00
 -13   3   1  132.69   15.80
 -13  -3   1  120.49   15.50
 -13   3  -1  142.59   15.70
 -13   3   2    3.60    6.50
 -13  -3  -2   13.40    7.00
 -13  -3   2   -6.60    5.60
 -13   3  -2    9.10    6.20
 -13   3   3   89.39   13.00
 -13  -3  -3   68.49   11.00
 -13   3  -3   64.19   10.80
 -13  -3   3   77.19   13.50
 -13   3   4   -2.00    6.20
 -13  -3  -4    9.10    6.80
 -13   3  -4    1.20    5.70
 -13  -3   4   14.00    9.00
 -13  -3  -5   45.60    9.30
 -13   3   5   25.40    9.10
 -13  -3   5   15.90    9.10
 -13   3  -5   25.90    8.30
 -13  -3  -6   33.00    8.70
 -13   3   6   39.60   10.60
 -13   3  -6   12.90    7.30
 -13  -3   6   24.90   10.70
 -13  -3  -7  152.98   16.00
 -13   3   7  122.79   17.50
 -13   3  -7  103.59   14.20
 -13  -3   7  105.99   16.30
 -13  -3  -8   69.79   11.70
 -13   3   8   58.89   12.50
 -13   3  -8   72.09   12.00
 -13  -3   8   42.40   13.00
 -13   3   9   46.90   12.70
 -13  -3  -9   25.80    9.30
 -13   3  -9   46.70   11.20
 -13  -3   9   35.30   12.60
 -13   3  10    3.00    9.50
 -13  -3  10    2.80    9.70
 -13   3 -10   24.10    9.80
 -13   3  11   14.90   11.30
 -13  -3  11    4.00   11.30
 -13   3 -11   -0.50    8.30
 -14   3   0   -1.80    6.50
 -14  -3   0   -4.40    6.30
 -14  -3  -1   21.80    8.60
 -14   3   1   22.60    8.30
 -14  -3   1   15.00    8.20
 -14   3  -1   12.30    7.00
 -14   3   2   34.80    9.20
 -14  -3  -2   34.20   10.00
 -14  -3   2   32.80   10.40
 -14   3  -2   29.80    8.80
 -14   3   3    8.80    7.30
 -14  -3  -3    5.10    7.00
 -14   3  -3    9.70    7.60
 -14  -3   3    2.10    6.80
 -14   3   4   53.29   11.70
 -14  -3  -4   84.59   12.90
 -14  -3   4   48.00   12.40
 -14   3  -4   56.09   10.90
 -14  -3  -5   29.40    8.80
 -14   3   5   17.90    9.00
 -14  -3   5   30.90   10.70
 -14   3  -5   23.70    8.20
 -14   3   6  151.08   18.60
 -14  -3  -6  132.69   16.30
 -14  -3   6  135.59   19.90
 -14   3  -6  125.79   16.00
 -14  -3  -7    2.70    7.10
 -14   3   7   11.30   10.00
 -14  -3   7   -4.30    8.50
 -14   3  -7   13.90    8.30
 -14   3   8   20.30   11.10
 -14  -3  -8   36.20    9.80
 -14   3  -8   28.40   10.10
 -14  -3   8   13.90   12.10
 -14   3   9   27.60   11.10
 -14  -3  -9   18.70   12.00
 -14   3  -9   30.60   10.80
 -14  -3   9   10.90   11.80
 -14   3  10    6.60   10.40
 -14   3 -10   18.40   10.00
 -14  -3  10    4.00   11.20
 -15  -3   0   54.69   12.40
 -15   3   0  102.69   14.90
 -15  -3  -1   55.09   11.90
 -15   3   1   54.99   11.50
 -15  -3   1   60.99   12.60
 -15   3  -1   55.49   11.20
 -15   3   2   15.90    8.40
 -15  -3  -2   17.50    8.60
 -15  -3   2   23.30    9.60
 -15   3  -2   20.90    8.20
 -15   3   3   86.19   13.90
 -15  -3  -3  153.18   17.70
 -15   3  -3  150.18   17.30
 -15  -3   3  110.99   16.30
 -15   3   4    6.30    8.50
 -15  -3  -4    2.10    7.00
 -15   3  -4    8.90    7.40
 -15  -3   4   -2.70    7.20
 -15   3   5   97.09   15.70
 -15  -3  -5   93.49   14.40
 -15   3  -5  121.69   16.00
 -15  -3   5  105.49   17.80
 -15   3   6   23.10    9.80
 -15  -3  -6   -8.70    7.10
 -15  -3   6    1.60    8.40
 -15   3  -6    8.90    8.60
 -15  -3  -7   29.60   10.00
 -15   3   7   47.30   13.90
 -15  -3   7   54.59   14.20
 -15   3  -7   47.20   12.20
 -15   3   8   -8.80    8.90
 -15  -3  -8    8.30    8.40
 -15  -3   8   -0.80   10.70
 -15   3  -8   -2.20    8.10
 -15   3   9   24.30   12.50
 -15  -3   9   17.40   12.70
 -15   3  -9   11.20    9.60
 -16   3   0   33.40   10.00
 -16  -3   0   38.10   11.20
 -16  -3  -1   -1.40    7.40
 -16   3   1    2.10    7.80
 -16  -3   1    1.10    8.10
 -16   3  -1    8.00    7.80
 -16   3   2   40.80   11.40
 -16  -3  -2   57.69   12.80
 -16  -3   2   51.09   13.20
 -16   3  -2   56.49   12.50
 -16  -3  -3    1.70    7.80
 -16   3   3    2.30    7.80
 -16  -3   3   -1.80    7.40
 -16   3  -3   10.90    8.10
 -16   3   4   18.80   10.20
 -16  -3  -4   24.10   10.30
 -16   3  -4   26.30    9.30
 -16  -3   4   27.60   11.20
 -16  -3  -5    1.40    7.80
 -16   3   5    6.70    9.30
 -16   3  -5    0.40    7.50
 -16  -3   5    3.60    8.60
 -16   3   6   16.60   11.10
 -16  -3  -6    0.20    8.00
 -16   3  -6   26.40   10.60
 -16  -3   6   19.80   11.70
 -16  -3  -7   15.80    9.70
 -16   3   7    1.40   10.60
 -16   3  -7    0.10    8.40
 -16  -3   7   -1.90   10.00
 -17   3   0   17.60    9.90
 -17  -3   0   -5.40    7.90
 -17   3   1   63.39   14.10
 -17  -3  -1   48.90   12.70
 -17   3  -1   72.79   14.10
 -17  -3   1   50.39   13.40
 -17  -3  -2   15.80    9.70
 -17   3   2   20.20   10.40
 -17   3  -2   17.70    9.70
 -17  -3   2   22.40   10.90
 -17  -3  -3   67.39   13.40
 -17   3   3   57.59   14.10
 -17   3  -3   48.90   12.80
 -17  -3   3   28.40   11.80
 -17  -3  -4    2.50    8.50
 -17   3   4   -4.20    8.30
 -17  -3   4   -1.20    8.50
 -17   3  -4    7.80    8.30
 -17   3   5   80.29   16.40
 -17  -3  -5   34.50   11.60
 -17   3  -5   64.99   13.40
 -17  -3   5   45.20   13.10
   0   4   0 3754.52  184.18
   0   4  -1  442.16   23.10
   0   4   1  441.06   22.40
   0   4   2 1502.95   69.69
   0   4  -2 1307.67   70.49
   0   4  -2 1406.76   71.29
   0   4  -3   93.59    7.10
   0   4  -3  107.19    7.90
   0   4  -4 1362.26   67.49
   0   4  -4 1266.67   66.59
   0   4  -5   63.49    6.70
   0   4  -5   82.69    8.30
   0   4  -6   85.09    8.80
   0   4   6  102.39    6.10
   0   4  -6   95.09    9.80
   0   4  -7   28.40    5.40
   0   4   7   27.10    3.30
   0   4   8   69.79    5.60
   0   4  -8   86.09    9.70
   0   4  -9  198.88   15.00
   0   4   9  197.48   12.00
   0   4 -10  415.66   26.30
   0   4 -11   28.10    7.30
   0   4 -12   88.69   12.40
   0   4 -13    2.40    6.60
   0   4 -14   38.70   10.70
   0   4 -15  -11.00    7.80
   0   4 -16   48.60   12.80
   1   4   0   48.80    3.90
  -1   4   0   50.79    3.80
  -1   4   1  439.26   22.80
   1   4  -1  446.26   23.50
   1   4  -1  456.15   24.30
  -1   4  -1  438.56   23.30
   1   4   1  458.95   22.90
   1   4  -2  434.76   24.20
   1   4  -2  437.56   23.50
  -1   4   2  425.46   22.20
  -1  -4   2  454.75   24.10
  -1   4  -2  452.25   23.50
   1   4  -3  198.68   12.00
  -1   4   3  181.88   10.30
   1   4  -3  193.88   12.70
  -1   4  -3  204.98   12.00
  -1  -4   3  201.28   12.50
  -1   4  -3  205.18   12.70
  -1   4   4  595.64   30.00
   1   4  -4  622.64   32.10
   1   4  -4  590.24   32.80
  -1   4  -4  596.24   31.80
  -1  -4   4  586.34   32.30
  -1   4  -4  588.04   32.10
   1   4  -5  210.48   14.80
   1   4  -5  216.28   14.00
  -1   4   5  217.58   11.80
  -1   4  -5  221.48   14.40
  -1   4  -5  213.88   13.60
  -1  -4  -6   42.10    3.60
  -1   4   6   56.29    4.30
   1   4  -6   65.99    7.50
  -1   4  -6   50.19    7.00
  -1   4  -6   60.39    6.90
  -1   4   7   92.59    6.60
  -1  -4  -7   87.99    6.00
   1   4  -7  104.59   10.00
  -1   4  -7   83.79    9.10
  -1   4  -7  120.19   11.00
  -1   4   8   22.10    3.60
   1   4  -8   18.00    5.50
  -1  -4  -8   22.70    3.30
  -1   4  -8   15.50    5.70
  -1   4  -8   23.20    5.40
   1   4  -9  276.77   18.40
  -1  -4  -9  240.78   14.80
  -1   4   9  261.17   15.20
  -1   4  -9  248.38   17.70
   1   4 -10   37.90    8.20
  -1   4 -10   43.10    8.10
   1   4 -11   55.99   10.10
  -1   4 -11   65.29   10.20
   1   4 -12   33.50    8.90
  -1   4 -12   47.10    9.30
   1   4 -13   63.19   11.60
  -1   4 -13   52.09   10.50
   1   4 -14   -6.50    6.80
  -1   4 -14   -4.80    7.20
   1   4 -15   14.90    9.70
  -1   4 -15   34.30   10.40
   1   4 -16   18.30   10.70
  -1   4 -16   14.60    9.60
   2   4   0    2.60    1.80
  -2   4   0    2.00    1.60
   2   4   0    2.30    2.10
  -2  -4  -1  480.85   25.30
   2   4  -1  480.45   26.60
  -2   4   1  484.05   25.30
   2   4  -1  519.35   26.20
   2   4   1  500.05   25.90
  -2   4  -1  501.95   25.80
  -2  -4   1  479.05   26.30
  -2   4   2  262.67   13.70
  -2  -4  -2  263.17   13.40
   2   4  -2  234.68   15.30
   2   4  -2  244.18   14.70
  -2  -4   2  249.97   15.00
  -2   4  -2  242.88   14.20
  -2  -4  -3    7.40    1.50
   2   4  -3   10.50    3.80
  -2   4   3   10.30    2.10
   2   4  -3   12.40    3.10
  -2   4  -3    7.50    2.40
  -2  -4   3    8.20    3.20
   2   4  -4  704.23   40.30
   2   4  -4  740.73   39.50
  -2  -4  -4  746.03   37.00
  -2   4   4  752.32   37.80
  -2   4  -4  766.12   39.10
  -2  -4  -5  787.82   41.00
   2   4  -5  858.41   44.20
  -2   4   5  824.92   42.10
  -2   4  -5  831.12   43.60
  -2   4  -5  857.61   43.80
  -2  -4  -6  213.68   11.70
  -2   4   6  227.48   12.90
   2   4  -6  236.08   15.20
  -2   4  -6  206.18   14.30
  -2   4  -6  230.18   14.80
  -2   4   7  117.69    7.90
   2   4  -7  115.49   11.40
  -2  -4  -7   99.79    6.70
  -2   4  -7  121.79    9.70
  -2   4  -7  123.09   10.50
  -2   4   8  212.08   13.30
   2   4  -8  248.58   16.60
  -2  -4  -8  215.48   12.30
  -2   4  -8  206.58   15.80
  -2   4  -8  226.78   15.30
  -2   4   9   68.39    6.80
  -2  -4  -9   52.79    5.40
   2   4  -9   53.99    8.70
  -2   4  -9   40.50    7.30
   2   4 -10  135.79   14.20
  -2   4 -10  117.69   12.40
   2   4 -11   56.79   10.30
  -2   4 -11   79.39   10.80
   2   4 -12   80.79   12.10
  -2   4 -12   74.19   11.00
   2   4 -13   13.40    8.50
  -2   4 -13   33.90    8.80
   2   4 -14   60.99   12.30
  -2   4 -14   67.19   11.80
   2   4 -15    8.60    9.70
  -2   4 -15    0.30    7.70
   2   4 -16   49.60   13.40
  -2   4 -16   35.10   11.10
  -3  -4   0    7.60    2.40
   3   4   0    6.30    2.70
  -3  -4   0    5.60    2.30
  -3   4   0    9.00    2.20
  -3   4   1  925.61   47.30
  -3  -4  -1  922.01   47.20
  -3  -4  -1  943.41   47.20
   3   4  -1  892.91   48.40
   3   4  -1  961.70   48.10
  -3  -4   1  927.31   48.10
   3   4   1  941.11   47.60
  -3  -4   1  924.71   47.80
  -3   4  -1  939.61   47.50
   3   4  -2  176.88   13.10
  -3  -4  -2  255.87   12.40
  -3   4   2  240.68   12.70
   3   4   2  184.78   12.20
  -3  -4  -3  139.39    8.30
   3   4  -3  134.99    9.90
  -3   4   3  142.69    8.90
   3   4   3  134.89    8.20
  -3   4  -3  137.79    9.20
  -3   4   4  570.54   31.00
   3   4  -4  625.44   32.80
  -3   4  -4  579.04   31.70
   3   4   4  601.14   29.90
   3   4  -5   21.40    5.00
  -3  -4  -5   28.50    3.00
  -3   4   5   37.80    4.40
  -3   4  -5   28.00    4.70
  -3   4  -5   37.80    5.60
  -3  -4  -6   99.09    6.20
   3   4  -6   81.19    9.50
  -3   4   6  104.19    7.50
  -3   4  -6   97.29    9.40
  -3   4  -6   96.59    9.30
   3   4  -7  261.27   18.00
  -3   4   7  272.37   15.90
  -3  -4  -7  258.97   14.40
  -3   4  -7  269.37   17.20
  -3   4  -7  262.97   17.10
  -3  -4  -8   10.80    2.60
  -3   4   8   17.20    4.10
   3   4  -8    9.80    5.40
  -3   4  -8   13.80    4.60
  -3   4  -8    6.90    4.70
   3   4  -9  363.66   23.80
  -3   4   9  327.27   20.60
  -3  -4  -9  345.77   19.30
  -3   4  -9  384.26   23.20
  -3   4  -9  372.16   22.70
   3   4 -10  106.49   13.20
  -3   4  10   85.99    9.40
  -3   4 -10   93.39   11.00
   3   4 -11   76.09   11.80
  -3   4 -11   61.09    9.90
   3   4 -12   40.80   10.50
  -3   4 -12   36.80    8.60
   3   4 -13   39.40   10.80
  -3   4 -13   36.70    9.00
   3   4 -14    8.10    9.80
  -3   4 -14   16.50    8.50
   3   4 -15   36.20   11.60
  -3   4 -15   34.80    9.80
   3   4 -16   -0.10   10.70
  -3   4 -16   26.50   10.90
  -4  -4   0  611.84   32.30
  -4  -4   0  602.84   32.30
  -4   4   0  609.34   32.20
  -4  -4  -1  364.66   19.60
  -4   4   1  319.97   19.70
  -4  -4  -1  379.06   19.90
  -4   4  -1  362.36   20.00
  -4  -4   1  352.76   20.30
  -4  -4   1  354.16   20.50
  -4  -4  -2 1588.84   79.49
  -4   4   2 1572.14   80.39
  -4  -4  -2 1573.54   79.99
  -4   4  -2 1583.44   80.59
  -4  -4   2 1624.54   81.19
  -4  -4   2 1650.23   81.69
   4   4  -3  158.78   11.60
  -4   4   3  159.58   10.50
  -4  -4  -3  160.88    9.90
  -4  -4   3  150.18   11.30
  -4   4  -3  165.38   10.80
  -4  -4  -4  216.08   13.20
  -4   4   4  247.58   14.40
   4   4  -4  235.78   15.60
  -4   4  -4  237.88   14.50
  -4  -4  -5   97.29    6.60
  -4   4   5   93.99    7.80
   4   4  -5   89.49    9.80
  -4   4  -5  109.09    9.50
  -4   4   6  979.20   51.89
   4   4  -6 1061.69   54.39
  -4  -4  -6  966.00   50.49
  -4   4  -6  984.20   52.59
  -4   4  -6 1046.70   52.79
  -4   4   7   11.80    3.80
   4   4  -7   11.30    5.30
  -4  -4  -7   11.10    2.70
  -4   4  -7    5.00    4.10
  -4   4  -7    9.10    4.10
  -4   4   8  113.09   10.40
   4   4  -8  124.29   13.50
  -4  -4  -8  117.09    8.20
  -4   4  -8  129.49   11.90
  -4   4  -8  128.19   11.80
  -4  -4  -9  105.79    7.80
  -4   4   9   91.69    9.80
   4   4  -9   95.29   12.70
  -4   4  -9  135.79   12.80
  -4   4  -9  113.29   11.90
   4   4 -10   22.40    7.80
  -4   4  10   25.40    6.00
  -4   4 -10   26.10    6.70
  -4   4 -10   35.60    7.90
   4   4 -11   37.60    9.70
  -4   4 -11   41.40    8.30
   4   4 -12   51.59   11.50
  -4   4 -12   69.39   10.40
   4   4 -13   12.70    8.70
  -4   4 -13    8.30    6.90
   4   4 -14   32.90   11.10
  -4   4 -14   38.30   10.10
   4   4 -15    4.30   10.70
  -4  -4  15   -0.70    9.60
  -4   4 -15   -0.80    7.50
   4   4 -16    4.70   10.40
  -4   4 -16    2.30    9.10
  -4  -4  16   28.50   11.90
  -5  -4   0  145.69   10.50
  -5  -4   0  163.38   10.90
  -5   4   0  147.69   10.40
  -5   4   1 1233.88   60.39
  -5  -4  -1 1132.99   59.99
  -5  -4  -1 1158.48   59.69
  -5  -4   1 1147.69   60.69
  -5  -4   1 1179.78   60.69
  -5   4  -1 1181.78   60.29
  -5  -4  -2  150.38    9.50
  -5  -4  -2  153.28   10.20
  -5   4   2  148.09   10.50
  -5  -4   2  136.99   10.90
  -5   4  -2  144.99   10.40
  -5  -4  -3  102.09    6.80
  -5   4   3  103.79    8.50
  -5  -4  -3  110.99    8.00
  -5   4  -3  109.39    9.80
  -5  -4   3   91.09    9.70
  -5   4   4   30.70    5.20
  -5  -4  -4   24.90    4.10
  -5   4  -4   30.60    4.90
  -5  -4   4   18.30    5.00
  -5   4   5  244.88   14.70
   5   4  -5  200.28   15.60
  -5  -4  -5  213.28   13.30
  -5   4  -5  225.38   14.70
  -5  -4   5  227.88   16.00
   5   4  -6  138.69   14.00
  -5  -4  -6  136.19    9.40
  -5   4   6  141.69   10.80
  -5   4  -6  141.09   11.00
  -5  -4   6  177.28   15.20
   5   4  -7  189.08   15.40
  -5  -4  -7  163.88   11.40
  -5   4   7  209.78   13.50
  -5  -4   7  162.78   16.00
  -5   4  -7  204.08   14.00
  -5   4  -7  190.98   13.60
  -5  -4  -8  108.89    8.70
  -5   4   8  125.59   10.50
   5   4  -8  148.39   15.10
  -5   4  -8  125.69   11.10
  -5  -4   8  143.59   14.60
  -5   4  -8  151.08   13.50
  -5   4   9  299.77   19.60
  -5  -4  -9  292.17   17.70
   5   4  -9  311.67   22.50
  -5  -4   9  292.97   21.60
  -5   4  -9  329.87   20.70
  -5   4  -9  314.27   20.20
  -5   4  10    3.30    5.00
   5   4 -10   -1.30    6.10
  -5   4 -10    7.70    5.70
  -5  -4  10    3.90    6.10
  -5   4 -10    5.30    5.80
   5   4 -11   17.00    8.30
  -5   4 -11    2.60    6.00
  -5  -4  11    0.10    6.80
   5   4 -12  158.68   18.60
  -5  -4  12  147.89   17.70
  -5   4 -12  163.28   16.10
   5   4 -13    7.10    9.90
  -5   4 -13   15.40    8.10
  -5  -4  13   21.50   10.10
  -5  -4  14   17.50   10.30
  -5   4 -14   18.30    8.50
  -5  -4  15   52.39   13.60
  -5   4 -15   60.79   11.90
  -6  -4   0   51.39    6.70
  -6   4   0   63.59    7.20
  -6  -4   0   53.49    7.00
  -6  -4  -1  175.38   12.00
  -6  -4  -1  191.38   12.60
  -6   4   1  171.88   12.50
  -6  -4   1  204.68   13.40
  -6   4  -1  164.78   12.30
  -6  -4  -2  633.24   33.10
  -6  -4  -2  605.64   33.90
  -6   4   2  614.24   34.20
  -6   4  -2  627.24   34.20
  -6  -4   2  648.84   35.00
  -6   4   3  352.76   20.60
  -6  -4  -3  338.57   18.60
  -6  -4  -3  335.57   19.80
  -6   4  -3  335.37   20.30
  -6  -4   3  339.07   21.30
  -6  -4  -4  488.35   27.70
  -6   4   4  522.95   28.80
  -6  -4   4  506.15   29.90
  -6   4  -4  504.95   28.70
  -6   4   5   28.80    5.80
  -6  -4  -5   30.80    4.80
  -6   4  -5   33.60    5.90
  -6  -4   5   31.00    6.70
  -6   4   6  224.68   16.20
  -6  -4  -6  245.78   15.00
  -6   4  -6  265.07   16.70
  -6  -4   6  257.57   18.10
  -6  -4  -7  415.86   22.80
  -6   4   7  377.16   24.30
  -6  -4   7  398.86   26.20
  -6   4  -7  425.56   24.70
  -6   4   8  159.18   12.90
  -6  -4  -8  156.18   10.80
  -6   4  -8  162.78   12.80
  -6  -4   8  132.49   14.60
  -6   4  -8  156.68   12.90
  -6  -4  -9   42.80    6.10
  -6   4   9   45.00    7.90
  -6   4  -9   32.80    7.50
  -6  -4   9   39.60    9.10
  -6   4  -9   42.90    7.50
  -6   4  10   37.50    7.60
  -6   4 -10   49.30    8.70
  -6  -4  10   38.90    9.60
  -6   4  11   23.00   10.10
  -6   4 -11   35.60    8.10
  -6  -4  11   38.70   10.20
  -6   4 -12  113.19   13.30
  -6  -4  12   97.89   15.00
  -6   4 -13   19.10    8.60
  -6  -4  13    9.60    9.40
  -6  -4  14   22.40   10.80
  -6   4 -14   50.09   10.60
  -6   4 -15    7.10    7.80
  -6  -4  15    3.70   10.30
  -7   4   0  132.99   10.50
  -7  -4   0  124.99   11.70
  -7   4   1  270.87   19.90
  -7  -4  -1  362.36   20.80
  -7  -4  -1  332.27   19.70
  -7  -4   1  359.46   21.30
  -7   4  -1  341.37   20.40
  -7   4   2  199.38   14.10
  -7  -4  -2  197.48   12.90
  -7  -4  -2  226.68   14.20
  -7  -4   2  191.88   14.60
  -7   4  -2  182.98   13.70
  -7  -4  -3  365.06   21.70
  -7  -4  -3  380.76   20.40
  -7   4   3  350.66   22.20
  -7   4  -3  366.86   22.20
  -7  -4   3  349.17   23.00
  -7  -4  -4   38.50    4.20
  -7   4   4   42.30    6.90
  -7  -4  -4   39.10    6.00
  -7  -4   4   50.09    8.20
  -7   4  -4   36.40    6.20
  -7  -4  -5  123.19    9.70
  -7   4   5  119.29   12.10
  -7   4  -5  134.39   12.40
  -7  -4   5  135.79   14.20
  -7   4   6   59.59    8.60
  -7  -4  -6   59.79    7.40
  -7   4  -6   72.59    9.30
  -7  -4   6   71.69   10.80
  -7   4   7   92.69   10.90
  -7  -4  -7  102.39    9.50
  -7  -4   7  105.69   12.90
  -7   4  -7   94.59   10.80
  -7   4   8    9.60    5.50
  -7  -4  -8    1.50    3.50
  -7   4  -8    1.30    4.80
  -7  -4   8    2.40    6.00
  -7   4  -8    2.40    4.80
  -7  -4  -9  262.07   17.10
  -7   4   9  273.27   19.10
  -7   4  -9  264.07   18.80
  -7  -4   9  212.58   21.40
  -7   4  -9  254.47   17.70
  -7   4  10   46.60    9.20
  -7   4 -10   51.49    9.20
  -7  -4  10   43.80   10.80
  -7   4  11   82.49   11.40
  -7  -4  11   92.69   14.50
  -7   4 -11   90.29   12.10
  -7  -4  12   -1.90    8.20
  -7   4 -12   -0.90    6.60
  -7   4 -13   39.60    9.50
  -7  -4  13   20.10   10.80
  -7   4 -14   11.70    8.30
  -7  -4  14  -16.50    8.20
  -7  -4  15   30.10   12.70
  -7   4 -15   31.30   10.60
  -8  -4   0  130.09   13.00
  -8   4   0  138.29   11.20
  -8   4   1   51.09    7.40
  -8  -4  -1   38.50    7.00
  -8  -4   1   35.20    7.00
  -8   4  -1   45.80    7.20
  -8   4   2  134.29   12.60
  -8  -4  -2  139.89   12.80
  -8  -4  -2  141.29   10.40
  -8  -4   2  126.69   13.00
  -8   4  -2  139.39   11.50
  -8  -4  -3   31.00    4.90
  -8  -4  -3   21.80    5.60
  -8   4   3   32.00    6.70
  -8   4  -3   23.80    5.40
  -8  -4   3   28.90    7.00
  -8  -4  -4  202.18   14.10
  -8  -4  -4  201.28   12.30
  -8   4   4  181.08   14.80
  -8  -4   4  216.48   16.40
  -8   4  -4  201.58   14.80
  -8  -4  -5   39.70    6.70
  -8   4   5   46.70    8.00
  -8  -4   5   49.70    9.10
  -8   4  -5   57.99    8.40
  -8  -4  -6  208.68   14.70
  -8   4   6  210.28   16.20
  -8   4  -6  228.58   16.10
  -8  -4   6  207.28   19.40
  -8  -4  -7   82.49    9.10
  -8   4   7   60.59    9.90
  -8   4  -7   89.39   10.90
  -8  -4   7   76.69   12.10
  -8  -4  -8   30.50    6.10
  -8   4   8   31.50    8.00
  -8  -4   8   34.60    9.40
  -8   4  -8   36.00    7.70
  -8   4   9   12.10    6.80
  -8  -4  -9   15.00    7.60
  -8   4  -9   22.30    7.10
  -8  -4   9    8.30    8.30
  -8   4  10   50.39    9.70
  -8  -4  10   36.80   10.80
  -8   4 -10   44.50    9.10
  -8   4  11   22.50    8.30
  -8  -4  11   32.30   10.70
  -8   4 -11   33.60    8.90
  -8   4 -12   88.39   12.80
  -8  -4  12   72.59   14.40
  -8  -4  13  -12.20    9.00
  -8   4 -13    6.30    7.80
  -8  -4  14    5.80   10.20
  -8   4 -14   14.80    8.90
  -9   4   0  200.38   15.00
  -9  -4   0  188.38   15.20
  -9   4   1  203.58   15.20
  -9  -4  -1  201.78   15.20
  -9  -4   1  216.48   15.90
  -9   4  -1  170.68   14.20
  -9  -4  -2  149.49   13.80
  -9   4   2  130.19   13.10
  -9   4  -2  137.39   13.70
  -9  -4   2  139.89   14.50
  -9  -4  -3  257.47   16.10
  -9  -4  -3  276.77   18.00
  -9   4   3  229.28   17.70
  -9  -4   3  264.17   19.20
  -9   4  -3  236.48   17.40
  -9   4   4   51.69    8.80
  -9  -4  -4   62.89    8.70
  -9  -4   4   55.69    9.50
  -9   4  -4   46.80    7.80
  -9   4   5   89.89   11.50
  -9  -4  -5  116.49   11.40
  -9   4  -5   81.89   10.40
  -9  -4   5   81.79   12.30
  -9   4   6   27.70    7.70
  -9  -4  -6   23.90    6.10
  -9  -4   6   26.50    8.00
  -9   4  -6   27.30    6.80
  -9   4   7  154.68   16.10
  -9  -4  -7  181.98   13.50
  -9   4  -7  172.88   16.20
  -9  -4   7  156.58   17.00
  -9  -4  -8   29.30    6.70
  -9   4   8   27.90    8.00
  -9   4  -8   17.00    7.10
  -9  -4   8   24.10    9.10
  -9   4   9   15.80    8.00
  -9   4  -9   21.10    7.40
  -9  -4   9   20.20    9.10
  -9   4  10   64.69   11.60
  -9   4 -10   49.60    9.90
  -9  -4  10   42.00   12.00
  -9   4  11  132.99   15.90
  -9  -4  11  130.19   17.80
  -9   4 -11  101.99   14.10
  -9  -4  12   19.10   11.20
  -9   4 -12   17.20    8.50
  -9  -4  13   -0.70   10.00
  -9   4 -13    8.50    8.90
  -9  -4  14    8.80   11.20
  -9   4 -14    4.60    8.70
 -10  -4   0   27.40    6.90
 -10   4   0   14.80    5.90
 -10  -4  -1   25.40    7.30
 -10   4   1   38.90    8.00
 -10  -4   1   38.50    8.50
 -10   4  -1   48.40    7.90
 -10  -4  -2  200.88   16.20
 -10   4   2  221.68   16.50
 -10  -4   2  204.48   17.00
 -10   4  -2  193.18   15.60
 -10  -4  -3   54.29    8.60
 -10   4   3   50.89    9.00
 -10   4  -3   42.80    8.10
 -10  -4   3   38.80    8.90
 -10  -4  -4  242.98   17.50
 -10   4   4  238.38   18.50
 -10  -4   4  240.68   19.60
 -10   4  -4  232.38   17.50
 -10   4   5  139.69   14.90
 -10  -4  -5  151.68   14.00
 -10  -4   5  111.19   14.30
 -10   4  -5  105.09   12.40
 -10   4   6  234.88   17.90
 -10  -4  -6  190.68   15.20
 -10  -4   6  179.78   19.30
 -10   4  -6  195.48   16.10
 -10  -4  -7   13.40    5.90
 -10   4   7   19.00    7.40
 -10  -4   7    8.50    7.90
 -10   4  -7   11.20    6.20
 -10   4   8   11.90    7.60
 -10  -4  -8   19.40    6.50
 -10  -4   8   -6.40    7.00
 -10   4  -8   17.20    7.40
 -10   4   9   77.89   12.70
 -10   4  -9   80.19   12.10
 -10  -4   9   96.39   15.00
 -10   4  10   71.09   12.40
 -10  -4  10   28.50   11.40
 -10   4 -10   29.50    9.20
 -10   4  11   13.60    9.00
 -10  -4  11    2.90    9.40
 -10   4 -11    5.20    7.30
 -10  -4  12   31.00   12.20
 -10   4 -12   59.49   11.90
 -10   4 -13   -1.50    7.80
 -10  -4  13    5.10   11.40
 -11   4   0   29.90    7.00
 -11  -4   0   16.90    7.50
 -11   4   1  220.38   17.40
 -11  -4  -1  208.98   17.30
 -11   4  -1  182.58   18.10
 -11  -4   1  215.58   20.10
 -11   4   2   39.80    8.30
 -11  -4  -2   42.30    8.70
 -11   4  -2   42.40    8.40
 -11  -4   2   18.20    7.50
 -11  -4  -3   72.09   10.70
 -11   4   3   98.59   12.60
 -11  -4   3   93.49   13.30
 -11   4  -3  113.59   13.10
 -11   4   4  124.89   14.50
 -11  -4  -4  131.29   14.40
 -11  -4   4  119.29   15.70
 -11   4  -4  134.29   14.40
 -11  -4  -5   35.30    7.80
 -11   4   5   34.10    8.70
 -11  -4   5   13.00    8.00
 -11   4  -5   27.80    7.60
 -11  -4  -6   79.19   10.80
 -11   4   6   55.99   10.90
 -11   4  -6   55.69   10.10
 -11  -4   6   49.20   11.90
 -11   4   7   87.49   12.80
 -11  -4  -7   91.79   11.50
 -11   4  -7   90.19   12.10
 -11  -4   7  101.09   14.80
 -11  -4  -8    5.10    5.90
 -11   4   8    6.90    8.10
 -11  -4   8   11.30    9.00
 -11   4  -8    3.50    6.60
 -11   4   9   91.29   13.90
 -11   4  -9  114.89   14.00
 -11  -4   9   87.09   15.40
 -11   4  10   23.00   10.00
 -11   4 -10   31.40    9.50
 -11  -4  10   27.70   11.70
 -11   4  11   49.90   12.00
 -11  -4  11   34.80   12.90
 -11   4 -11   61.19   11.70
 -11   4 -12   11.50    9.20
 -11  -4  12   16.20   11.30
 -12  -4   0  251.47   20.10
 -12   4   0  248.78   19.50
 -12  -4  -1   59.69   10.70
 -12   4   1   35.80    8.40
 -12  -4   1   55.39   10.50
 -12   4  -1   58.49    9.60
 -12  -4  -2   77.09   11.90
 -12   4   2   47.00    9.80
 -12  -4   2   68.29   12.10
 -12   4  -2   63.69   10.00
 -12   4   3   10.40    6.60
 -12  -4  -3    8.90    6.40
 -12   4  -3    5.10    6.00
 -12  -4   3   10.80    7.60
 -12   4   4   20.40    7.60
 -12  -4  -4   29.50    7.70
 -12   4  -4   40.60    8.60
 -12  -4   4   18.50    8.50
 -12  -4  -5   64.79   10.30
 -12   4   5   62.19   11.10
 -12   4  -5   32.90    8.20
 -12  -4   5   62.09   12.30
 -12  -4  -6  129.89   14.20
 -12   4   6   82.89   13.20
 -12  -4   6   90.79   15.00
 -12   4  -6   86.79   13.00
 -12  -4  -7    2.40    6.00
 -12   4   7    7.20    7.80
 -12  -4   7   -7.00    7.90
 -12   4  -7   -5.60    6.00
 -12  -4  -8  140.49   14.80
 -12   4   8  144.59   17.30
 -12   4  -8  113.89   14.90
 -12  -4   8  102.89   16.70
 -12   4   9    9.70    8.60
 -12  -4   9   11.70   10.40
 -12   4  -9   28.10    9.50
 -12   4  10   38.00   11.40
 -12   4 -10   44.50   10.80
 -12  -4  10   46.90   13.90
 -12   4  11   -9.70    8.50
 -12   4 -11   10.10    8.60
 -12  -4  11    0.20   10.30
 -12   4 -12   48.10   12.10
 -12  -4  12   27.80   14.50
 -13   4   0    3.20    5.60
 -13  -4   0   -2.40    6.10
 -13  -4  -1  115.39   15.00
 -13   4   1  132.99   16.20
 -13  -4   1  152.58   17.40
 -13   4  -1  164.58   17.30
 -13  -4  -2   13.30    7.40
 -13   4   2   10.30    7.10
 -13  -4   2   14.40    7.80
 -13   4  -2   19.90    7.50
 -13   4   3   18.60    8.20
 -13  -4  -3   21.70    8.20
 -13  -4   3    1.60    7.10
 -13   4  -3    4.30    6.40
 -13  -4  -4   18.60    7.80
 -13   4   4   33.00    9.30
 -13  -4   4    8.40    8.20
 -13   4  -4   16.40    6.90
 -13   4   5   92.99   13.90
 -13  -4  -5  133.39   15.30
 -13  -4   5   72.09   13.90
 -13   4  -5   92.69   12.70
 -13  -4  -6   -5.70    5.70
 -13   4   6    3.80    8.00
 -13  -4   6   -3.80    7.90
 -13   4  -6  -10.90    5.20
 -13  -4  -7   79.09   12.00
 -13   4   7   60.29   12.70
 -13   4  -7   45.80   10.00
 -13  -4   7   37.10   11.30
 -13  -4  -8    8.40    7.50
 -13   4   8   11.90    9.00
 -13  -4   8   -0.40    8.80
 -13   4  -8   -0.90    7.30
 -13   4   9   98.09   15.90
 -13   4  -9   94.99   14.90
 -13  -4   9  114.19   18.50
 -13   4  10    6.10    9.90
 -13  -4  10   -4.50   10.40
 -13   4 -10    6.10    8.70
 -13   4  11    2.30    9.70
 -13   4 -11   16.60    9.10
 -13  -4  11    8.30   12.40
 -14   4   0   28.30    8.80
 -14  -4   0   14.50    8.60
 -14   4   1   10.20    7.30
 -14  -4  -1   18.90    9.10
 -14   4  -1    7.20    6.20
 -14  -4   1    9.80    7.80
 -14   4   2   87.59   13.40
 -14  -4  -2   58.49   11.70
 -14   4  -2   89.39   12.60
 -14  -4   2   69.79   13.30
 -14   4   3   18.30    8.30
 -14  -4  -3   17.10    8.20
 -14   4  -3    9.00    7.10
 -14  -4   3   20.50    9.10
 -14   4   4  117.59   16.40
 -14  -4  -4  127.49   15.60
 -14  -4   4  107.39   16.80
 -14   4  -4   97.79   14.20
 -14   4   5   -3.80    7.10
 -14  -4  -5   -1.30    6.40
 -14   4  -5    5.90    7.00
 -14  -4   5    4.40    8.70
 -14  -4  -6   71.89   11.90
 -14   4   6   66.59   13.50
 -14   4  -6   54.39   11.00
 -14  -4   6   45.90   14.10
 -14   4   7    8.80    9.30
 -14  -4  -7    9.30    7.70
 -14   4  -7   19.70    8.80
 -14  -4   7   23.30   12.20
 -14  -4  -8   26.40    9.80
 -14   4   8   19.90   10.70
 -14   4  -8   30.20   10.20
 -14  -4   8    7.20   10.20
 -14   4   9   -7.60    9.00
 -14   4  -9   -2.00    8.50
 -14  -4   9    9.70   10.80
 -14   4  10  -11.70    9.30
 -14   4 -10    1.60    8.40
 -14  -4  10   11.90   12.20
 -15   4   0    7.80    7.10
 -15  -4   0   10.80    8.80
 -15  -4  -1   91.79   14.80
 -15   4   1   97.29   15.00
 -15   4  -1   60.19   11.60
 -15  -4   1   59.29   12.70
 -15  -4  -2   -0.30    7.40
 -15   4   2    7.30    7.90
 -15  -4   2    6.40    8.50
 -15   4  -2   16.00    7.70
 -15  -4  -3  174.38   19.30
 -15   4   3  154.78   19.30
 -15  -4   3  152.98   19.80
 -15   4  -3  189.08   20.00
 -15   4   4   -8.50    6.50
 -15  -4  -4    3.60    7.80
 -15   4  -4   -5.70    6.10
 -15  -4   4    4.50    8.90
 -15   4   5   53.79   12.60
 -15  -4  -5   30.50   10.10
 -15   4  -5   47.70   11.10
 -15  -4   5   46.90   13.60
 -15   4   6   22.60   10.70
 -15  -4  -6  -10.10    7.00
 -15   4  -6   10.20    7.90
 -15  -4   6   -1.30    9.40
 -15   4   7    7.00   10.20
 -15  -4  -7   13.00    8.60
 -15   4  -7    6.50    8.30
 -15  -4   7   26.70   12.90
 -15   4   8   12.80   10.50
 -15   4  -8   12.00    8.90
 -15  -4   8    7.30   10.90
 -16   4   0   11.90    8.40
 -16  -4   0   15.10    9.90
 -16   4   1    0.60    7.50
 -16  -4  -1   -4.90    8.10
 -16  -4   1    5.50    9.30
 -16   4  -1    3.20    7.10
 -16   4   2  125.79   17.40
 -16  -4  -2  102.19   16.20
 -16   4  -2  121.19   17.20
 -16  -4   2  116.39   18.00
 -16   4   3    9.10    8.70
 -16  -4  -3    0.80    8.50
 -16   4  -3    2.00    7.00
 -16  -4   3    3.70    9.00
 -16  -4  -4   30.80   10.50
 -16   4   4   67.79   14.00
 -16  -4   4   33.30   12.00
 -16   4  -4   49.60   11.50
 -16  -4  -5   -2.90    7.50
 -16   4   5   17.90   10.30
 -16   4  -5    5.90    7.50
 -16  -4   5   -2.00    9.30
 -16   4   6   26.20   11.10
 -16  -4  -6   28.80   10.70
 -16  -4   6   16.70   10.70
 -16   4  -6   28.30   10.20
 -16  -4  -7   23.50   10.00
 -16   4   7    6.40   10.20
 -16   4  -7   10.50    9.00
 -16  -4   7    5.60   10.70
 -17  -4   0   -7.40    8.10
 -17   4   0    5.20    7.80
 -17   4   1   29.90   11.30
 -17  -4  -1   19.50   11.00
 -17  -4   1   16.60   10.40
 -17   4  -1   16.70    9.60
 -17  -4  -2   15.60    9.40
 -17   4   2   17.90    9.90
 -17   4  -2    3.30    8.30
 -17  -4   2   -0.20    9.10
 -17   4   3   44.60   12.80
 -17  -4  -3   38.00   12.10
 -17  -4   3   23.40   11.80
 -17   4  -3   31.40   10.60
 -17  -4  -4    0.40    8.60
 -17   4   4   27.70   11.60
 -17   4  -4    3.30    8.10
 -17  -4   4   -9.20    7.50
   0   5   0 2394.76  118.09
   0   5  -1 1175.18   57.79
   0   5   1 1124.59   56.99
   0   5  -2 1882.71   97.39
   0   5  -2 1940.71   96.49
   0   5   2 1975.90   95.09
   0   5  -3  185.78   11.70
   0   5  -3  190.28   12.70
   0   5  -4  175.78   11.60
   0   5  -5  929.41   48.90
   0   5  -5  897.51   47.80
   0   5  -6   71.99    8.90
   0   5  -6   66.29    7.60
   0   5  -7  131.29   11.10
   0   5  -7  156.78   14.20
   0   5  -8  286.97   19.10
   0   5  -9   10.50    5.10
   0   5 -10  554.44   33.40
   0   5 -11  135.39   14.80
   0   5 -12   65.89   11.30
   0   5 -13   91.49   13.60
   0   5 -14    4.80    7.70
   0   5 -15  109.39   16.40
   0   5 -16   35.00   12.20
  -1   5   0   45.10    3.80
   1   5   0   46.40    4.40
   1   5  -1  624.44   32.80
   1   5  -1  564.34   31.70
  -1   5   1  613.74   31.00
  -1   5  -1  616.14   31.70
   1   5   1  644.44   31.20
   1   5  -2   53.59    6.30
   1   5  -2   62.89    5.80
  -1   5   2   45.70    3.50
  -1   5  -2   62.69    5.60
   1   5   2   49.70    3.60
   1   5  -3  118.49    9.10
  -1   5   3  105.49    6.10
   1   5  -3  109.09    8.10
  -1   5  -3  105.29    7.80
   1   5  -4   48.20    7.00
  -1   5   4   40.70    2.90
   1   5  -4   52.19    6.00
  -1   5  -4   51.19    6.70
  -1   5  -4   29.30    4.70
   1   5  -5  980.60   51.29
   1   5  -5  968.80   52.29
  -1   5   5  938.31   48.40
  -1   5  -5  981.40   51.69
  -1   5  -5 1034.50   51.19
   1   5  -6   16.10    4.70
   1   5  -6   25.00    6.10
  -1   5   6   23.20    2.70
  -1   5  -6   19.60    4.50
  -1   5  -6   30.30    6.10
   1   5  -7   64.29    7.90
  -1   5   7   48.30    4.20
  -1   5  -7   53.79    7.20
  -1   5  -7   54.39    8.10
  -1   5   8  190.98   11.20
   1   5  -8  181.18   14.40
  -1   5  -8  194.98   15.50
  -1   5  -8  206.58   14.30
   1   5  -9  182.58   14.60
  -1   5  -9  152.08   13.10
   1   5 -10  110.19   12.80
  -1   5 -10   95.49   11.70
   1   5 -11   74.69   11.30
  -1   5 -11   59.99    9.70
   1   5 -12   -0.50    6.80
  -1   5 -12   -1.10    5.70
   1   5 -13   18.40    8.40
  -1   5 -13   10.00    7.30
   1   5 -14    7.80    8.90
  -1   5 -14   10.20    8.60
   1   5 -15   25.90   11.10
  -1   5 -15   -0.50    8.50
   1   5 -16   16.10   11.00
  -1   5 -16   26.90   12.20
   2   5   0 1636.44   83.29
   2   5   0 1718.73   84.09
  -2   5   0 1653.03   82.99
  -2   5   1  613.64   31.70
   2   5  -1  611.14   32.60
   2   5  -1  613.94   33.30
  -2   5  -1  632.94   32.20
   2   5   1  620.34   32.00
   2   5   1  631.84   32.70
  -2   5   2  192.48   11.00
  -2  -5  -2  200.78   10.90
   2   5  -2  196.08   13.10
   2   5  -2  210.18   12.50
  -2  -5   2  208.58   12.80
  -2   5  -2  181.48   11.70
   2   5  -3  148.39   11.00
  -2   5   3  139.09    8.20
  -2  -5  -3  144.09    7.70
   2   5  -3  118.19    9.50
  -2   5  -3  125.19    9.10
  -2   5   4  201.28   11.80
   2   5  -4  209.48   14.90
   2   5  -4  211.18   13.90
  -2   5  -4  231.58   13.60
  -2   5   5   48.70    4.70
   2   5  -5   56.79    8.30
   2   5  -5   59.59    7.40
  -2   5  -5   57.69    6.90
  -2   5  -5   53.89    7.30
   2   5  -6  159.58   12.10
  -2   5   6  155.08    9.40
  -2   5  -6  137.59   11.80
  -2   5  -6  154.48   11.30
  -2   5   7  269.07   15.70
   2   5  -7  307.07   19.30
  -2   5  -7  283.67   18.60
  -2   5  -7  278.07   17.90
   2   5  -8  223.28   16.60
  -2   5   8  211.78   13.20
  -2   5  -8  235.98   16.70
  -2   5  -8  242.08   16.10
   2   5  -9   14.10    6.10
  -2   5  -9   11.50    5.40
  -2   5  -9    3.80    5.60
   2   5 -10   95.39   12.20
  -2   5 -10   64.99    9.60
   2   5 -11   -0.20    6.30
  -2   5 -11    6.70    6.00
   2   5 -12   23.20    9.00
  -2   5 -12   11.60    6.90
   2   5 -13   28.00   10.30
  -2   5 -13   11.70    7.90
   2   5 -14   35.10   11.30
  -2   5 -14   42.70   10.90
   2   5 -15   11.20   10.00
  -2   5 -15   13.40    9.20
   2   5 -16   68.09   15.50
  -2   5 -16   79.29   14.70
   3   5   0   82.89    7.10
   3   5   0   82.09    6.50
  -3   5   0   68.69    5.90
  -3  -5   0   98.79    6.70
  -3  -5   0   76.69    6.60
   3   5  -1   41.00    5.20
  -3  -5  -1   40.00    4.50
  -3   5   1   38.00    4.40
   3   5  -1   33.30    5.50
  -3  -5   1   35.90    5.20
   3   5   1   42.50    5.10
  -3   5  -1   42.40    4.70
   3   5  -2  362.36   21.70
  -3  -5  -2  355.26   19.30
  -3   5   2  357.86   19.60
   3   5  -2  384.56   21.00
  -3   5  -2  352.96   20.10
   3   5   2  363.56   19.90
  -3  -5  -3  147.29    9.00
  -3   5   3  149.99    9.50
   3   5  -3  138.49   10.70
   3   5  -3  141.49   11.70
  -3   5  -3  173.28   10.40
   3   5   3  153.98    9.40
  -3  -5  -4  615.54   32.40
   3   5  -4  668.63   35.40
  -3   5   4  649.14   33.40
  -3   5  -4  612.44   34.30
   3   5   4  669.03   32.90
  -3  -5  -5  496.55   25.40
   3   5  -5  475.25   28.70
  -3   5   5  517.05   26.70
  -3   5  -5  513.85   28.00
  -3  -5  -6  883.41   45.20
  -3   5   6  885.81   46.60
   3   5  -6  976.00   49.70
  -3   5  -6  897.81   48.60
  -3   5  -6  940.21   48.50
   3   5  -7  139.79   13.00
  -3   5   7  121.69    8.80
  -3  -5  -7  118.09    7.10
  -3   5  -7  133.79   11.40
  -3   5  -7  134.29   12.00
   3   5  -8   18.80    6.10
  -3   5   8   24.10    4.40
  -3   5  -8   31.10    6.80
  -3   5  -8   20.70    5.50
   3   5  -9   58.59    9.90
  -3   5   9   67.99    7.60
  -3   5  -9   90.39   10.00
  -3   5  -9   62.09    9.60
   3   5 -10   31.30    8.50
  -3   5 -10   20.70    6.70
  -3   5 -10   40.00    8.60
   3   5 -11   63.09   11.50
  -3   5 -11   71.49   10.30
   3   5 -12   65.79   12.50
  -3   5 -12   24.60    8.10
   3   5 -13   63.49   12.80
  -3   5 -13   51.79   10.40
   3   5 -14   28.00   11.10
  -3   5 -14   36.90   10.30
   3   5 -15   53.79   14.10
  -3   5 -15   48.50   11.60
   3   5 -16    4.30   10.10
  -3   5 -16   -4.30    8.40
  -4   5   0 1069.69   55.89
  -4  -5   0 1072.09   56.19
  -4  -5   0 1140.29   56.29
  -4  -5  -1  176.08   11.10
  -4   5   1  193.58   11.40
  -4  -5  -1  163.18   10.90
  -4   5  -1  173.08   11.20
  -4  -5   1  168.88   11.60
  -4  -5   1  168.18   11.70
   4   5   1  168.48   11.50
  -4   5   2    8.60    2.90
  -4  -5  -2    8.10    2.70
   4   5  -2    8.00    3.50
  -4  -5   2   -0.10    2.80
  -4   5  -2    7.60    2.80
   4   5   2   12.00    3.20
  -4  -5  -3  232.78   13.70
  -4   5   3  245.08   14.40
   4   5  -3  243.68   15.80
  -4   5  -3  230.48   14.60
   4   5   3  242.38   13.80
  -4   5   4   69.49    6.60
  -4  -5  -4   71.79    5.40
   4   5  -4   72.49    8.70
  -4   5  -4   64.99    7.10
   4   5   4   58.19    5.10
  -4  -5  -5   86.19    6.20
  -4   5   5   87.59    7.50
   4   5  -5  105.99   11.10
  -4   5  -5   99.59    9.50
   4   5  -6  468.85   28.80
  -4   5   6  483.85   26.30
  -4  -5  -6  469.45   24.70
  -4   5  -6  471.55   27.70
  -4   5  -6  491.75   27.40
   4   5  -7  126.99   13.40
  -4   5   7  132.49    9.90
  -4  -5  -7  132.89    8.20
  -4   5  -7  143.99   11.30
  -4   5  -7  130.99   11.60
  -4   5   8  194.28   13.40
   4   5  -8  206.08   16.80
  -4   5  -8  195.48   14.90
  -4   5  -8  216.08   15.50
  -4   5   9  177.38   12.70
  -4   5  -9  176.68   14.30
  -4   5  -9  200.68   15.40
   4   5 -10   67.79   12.00
  -4   5 -10   76.09   10.40
  -4   5 -10  103.19   12.00
   4   5 -11   13.40    7.90
  -4   5 -11   14.10    6.80
   4   5 -12   36.60   10.20
  -4   5 -12   42.50    9.20
   4   5 -13   92.79   15.60
  -4   5 -13  110.39   14.40
   4   5 -14   58.79   13.70
  -4   5 -14   55.69   11.60
   4   5 -15    3.60   10.10
  -4   5 -15   -0.50    8.00
  -5   5   0  540.85   29.40
  -5  -5   0  540.65   29.40
  -5  -5   0  526.35   29.50
  -5   5   1  304.87   17.30
  -5  -5  -1  279.97   16.80
  -5  -5  -1  280.17   17.10
  -5   5  -1  277.67   17.10
  -5  -5   1  292.07   17.80
  -5   5   2  527.95   29.30
  -5  -5  -2  553.04   28.50
  -5  -5  -2  526.65   29.00
  -5   5  -2  554.24   29.60
  -5  -5   2  513.85   30.10
  -5  -5  -3  464.75   26.50
  -5   5   3  507.35   27.30
  -5  -5   3  487.45   28.40
  -5   5  -3  501.75   27.50
  -5   5   4   32.60    5.20
  -5  -5  -4   30.10    4.50
   5   5  -4   40.70    6.90
  -5  -5   4   29.90    6.70
  -5   5  -4   39.20    6.00
  -5   5   5  199.58   13.20
   5   5  -5  188.38   15.00
  -5  -5  -5  196.18   12.00
  -5   5  -5  215.28   13.90
  -5  -5   5  182.28   14.60
  -5   5   6  137.09   10.90
   5   5  -6  164.18   13.40
  -5  -5  -6  156.28    9.60
  -5  -5   6  168.98   13.40
  -5   5  -6  131.79   11.20
  -5   5   7  228.48   14.80
  -5  -5  -7  197.88   12.80
   5   5  -7  224.58   17.30
  -5   5  -7  248.48   15.90
  -5   5  -7  231.88   16.00
  -5   5   8  126.39   10.30
   5   5  -8  114.59   13.70
  -5  -5  -8  119.19   10.90
  -5   5  -8  109.19   12.00
  -5   5  -8  123.89   12.30
   5   5  -9   86.49   12.30
  -5   5   9   62.89    8.30
  -5   5  -9   72.79    9.60
  -5   5  -9   73.29    9.70
   5   5 -10   18.90    8.00
  -5   5 -10   16.10    6.60
  -5   5 -10   12.70    6.30
   5   5 -11  166.48   18.50
  -5   5 -11  134.09   14.70
   5   5 -12   -1.00    7.80
  -5   5 -12   28.00    8.30
  -5  -5  12   21.00    9.70
   5   5 -13   54.99   13.50
  -5  -5  13   59.09   13.30
  -5   5 -13   72.69   11.80
   5   5 -14    1.60    9.40
  -5  -5  14    8.40   10.80
  -5   5 -14   16.10    8.50
  -5  -5  15    0.70   10.60
  -5   5 -15   21.70    9.70
  -6  -5   0  778.02   41.80
  -6   5   0  772.92   41.60
  -6   5   1  379.86   22.20
  -6  -5  -1  370.36   21.70
  -6  -5  -1  394.76   22.40
  -6   5  -1  373.26   22.20
  -6  -5   1  381.46   22.80
  -6  -5  -2  513.75   26.40
  -6  -5  -2  471.45   27.00
  -6   5   2  472.55   27.30
  -6  -5   2  485.05   28.20
  -6   5  -2  464.85   27.30
  -6  -5  -3   26.40    4.80
  -6   5   3   20.60    4.70
  -6  -5  -3   20.60    3.40
  -6   5  -3   21.60    5.00
  -6  -5   3   38.90    6.50
  -6   5   4  139.39   10.90
  -6  -5  -4  141.89   10.10
  -6  -5   4  132.69   13.00
  -6   5  -4  145.99   11.10
  -6   5   5  225.88   14.90
  -6  -5  -5  221.78   13.70
  -6   5  -5  207.58   14.90
  -6  -5   5  205.18   16.10
  -6   5   6   24.60    5.50
  -6  -5  -6   35.50    5.00
  -6   5  -6   36.00    6.20
  -6  -5   6   35.10    7.70
  -6   5   7   49.99    7.70
  -6  -5  -7   52.69    6.10
  -6   5  -7   50.49    7.90
  -6  -5   7   49.99    9.50
  -6  -5  -8  394.96   22.80
  -6   5   8  355.26   22.50
  -6   5  -8  364.86   23.30
  -6  -5   8  352.06   25.10
  -6   5  -8  354.46   23.10
  -6   5   9   22.80    5.90
   6   5  -9   16.70    7.90
  -6   5  -9   14.70    6.10
  -6  -5   9   24.00    8.80
  -6   5  -9    4.70    5.50
  -6   5  10   18.40    7.90
   6   5 -10   32.70    9.40
  -6   5 -10   33.20    7.90
  -6   5 -10   11.20    6.30
  -6  -5  10   12.20    8.20
  -6   5 -11   -1.50    5.60
  -6  -5  11    1.00    7.50
  -6   5 -12   75.49   11.90
  -6  -5  12   80.89   14.40
  -6   5 -13   17.60    8.40
  -6  -5  13   19.30   10.40
  -6  -5  14   39.40   13.10
  -6   5 -14   29.40    9.90
  -6   5 -15   28.60   10.00
  -6  -5  15   37.00   13.10
  -7   5   0   -3.20    2.70
  -7  -5   0   -3.80    3.40
  -7  -5  -1   48.60    6.90
  -7   5   1   49.60    6.70
  -7  -5   1   45.20    7.40
  -7   5  -1   34.30    6.00
  -7  -5  -2    2.90    3.60
  -7   5   2   -3.30    2.70
  -7  -5  -2    5.70    3.00
  -7  -5   2    6.60    4.30
  -7   5  -2   -2.70    2.80
  -7  -5  -3  108.19   10.20
  -7  -5  -3  108.99    8.00
  -7   5   3   83.29    9.90
  -7  -5   3  112.09   12.00
  -7   5  -3  108.69   10.40
  -7  -5  -4   27.70    5.20
  -7   5   4   17.90    5.40
  -7   5  -4   22.90    5.80
  -7  -5   4   41.60    8.00
  -7  -5  -5  185.28   12.30
  -7   5   5  154.78   12.80
  -7  -5   5  170.48   16.50
  -7   5  -5  162.18   13.00
  -7   5   6  146.89   12.10
  -7  -5  -6  143.09   10.70
  -7   5  -6  163.68   12.50
  -7  -5   6  111.19   13.90
  -7   5   7  109.19   11.30
  -7  -5  -7   99.29    9.40
  -7   5  -7   88.19   10.90
  -7  -5   7   99.09   13.00
  -7  -5  -8   63.19    9.00
  -7   5   8   65.19    9.50
  -7   5  -8   67.79    9.50
  -7  -5   8   59.59   10.50
  -7   5  -8   42.40    8.20
  -7   5   9  130.59   12.40
  -7   5  -9   82.79   11.00
  -7  -5   9   72.29   12.00
  -7   5  -9  101.59   11.30
  -7   5  10   49.20    8.60
  -7  -5  10   35.20   10.20
  -7   5 -10   50.29    9.60
  -7   5 -11   46.20    9.60
  -7  -5  11   35.90   10.70
  -7  -5  12   12.60    9.30
  -7   5 -12   10.40    7.50
  -7  -5  13   38.40   12.20
  -7   5 -13   60.79   11.20
  -7   5 -14   -0.90    8.10
  -7  -5  14   10.80   11.10
  -8   5   0  357.76   23.00
  -8  -5   0  402.76   24.00
  -8   5   1   99.59   10.70
  -8  -5  -1  111.29   11.50
  -8  -5   1   94.79   11.50
  -8   5  -1   95.89   10.40
  -8   5   2  128.69   12.50
  -8  -5  -2  115.49   11.90
  -8  -5   2  143.29   14.10
  -8   5  -2  133.89   12.90
  -8   5   3    3.30    4.00
  -8  -5  -3   11.20    4.80
  -8  -5  -3   10.90    3.60
  -8   5  -3    8.80    4.70
  -8  -5   3   21.70    6.60
  -8  -5  -4   53.89    5.70
  -8   5   4   51.19    8.10
  -8  -5  -4   63.89    7.90
  -8   5  -4   54.49    8.10
  -8  -5   4   75.49   10.70
  -8  -5  -5   78.69    8.90
  -8   5   5   58.39    8.90
  -8  -5   5   76.59   11.70
  -8   5  -5   63.89    8.70
  -8  -5  -6   32.20    5.90
  -8   5   6   18.90    6.20
  -8   5  -6   40.60    7.40
  -8  -5   6   23.60    7.80
  -8   5   7   25.10    7.10
  -8  -5  -7   23.70    5.40
  -8   5  -7   19.90    6.40
  -8  -5   7   12.50    7.30
  -8   5   8  191.68   15.10
  -8  -5  -8  191.68   18.40
  -8   5  -8  138.59   14.60
  -8  -5   8  171.78   18.10
  -8   5   9   66.69   10.40
  -8   5  -9   55.79    9.80
  -8  -5   9   57.09   12.10
  -8   5  10   82.79   11.40
  -8  -5  10   91.49   14.60
  -8   5 -10   66.29   11.00
  -8   5 -11    7.90    7.20
  -8  -5  11   12.30    9.70
  -8   5 -12   64.29   11.70
  -8  -5  12   65.89   14.10
  -8   5 -13    1.20    8.10
  -8  -5  13   25.60   11.80
  -8   5 -14    6.40    8.90
  -8  -5  14   15.40   11.40
  -9   5   0    4.20    4.00
  -9  -5   0    4.90    5.20
  -9   5   1  227.28   16.50
  -9  -5  -1  208.48   16.60
  -9   5  -1  234.38   16.80
  -9  -5   1  240.18   17.50
  -9  -5  -2  170.88   14.20
  -9   5   2  179.78   14.50
  -9  -5   2  207.78   16.20
  -9   5  -2  189.88   14.60
  -9  -5  -3   80.39   10.40
  -9   5   3   67.39    9.30
  -9  -5  -3   71.49    9.30
  -9   5  -3   48.90    8.40
  -9  -5   3   74.89   10.50
  -9   5   4    3.90    4.90
  -9  -5  -4    2.30    4.50
  -9   5  -4   14.20    5.50
  -9  -5   4    1.10    6.00
  -9   5   5  463.15   28.40
  -9  -5  -5  437.16   27.00
  -9   5  -5  451.75   28.00
  -9  -5   5  468.15   30.20
  -9   5   6  157.88   15.20
  -9  -5  -6  151.38   13.40
  -9   5  -6  149.09   14.30
  -9  -5   6  123.99   15.60
  -9  -5  -7   14.80    5.60
  -9   5   7   12.40    6.60
  -9   5  -7   16.20    6.40
  -9  -5   7   14.90    7.80
  -9   5   8   20.00    7.50
  -9  -5   8   21.80    9.00
  -9   5  -8   10.50    6.20
  -9   5   9  150.38   16.10
  -9   5  -9  180.28   16.70
  -9  -5   9  181.98   19.60
  -9   5  10   52.29   10.30
  -9  -5  10   42.30   12.10
  -9   5 -10   47.00    9.90
  -9   5 -11   35.10    9.20
  -9  -5  11   17.10   10.40
  -9  -5  12   16.60   11.60
  -9   5 -12   45.60   10.90
  -9   5 -13   37.10   10.60
  -9  -5  13   18.40   11.70
  -9  -5  14    8.10   11.20
  -9   5 -14   27.50   10.40
 -10   5   0  915.61   49.00
 -10  -5   0  836.12   49.40
 -10   5   1   24.70    6.50
 -10  -5  -1   25.30    7.50
 -10   5  -1   41.20    7.70
 -10  -5   1   30.60    7.60
 -10  -5  -2  195.18   16.20
 -10   5   2  229.18   16.90
 -10  -5   2  207.58   19.60
 -10   5  -2  183.68   15.60
 -10   5   3  189.28   15.90
 -10  -5  -3  203.58   16.00
 -10   5  -3  218.28   16.00
 -10  -5   3  182.78   18.30
 -10   5   4  157.78   15.60
 -10  -5  -4  162.98   13.90
 -10  -5   4  167.58   18.30
 -10   5  -4  176.48   16.20
 -10   5   5  169.48   16.60
 -10  -5  -5  176.48   14.30
 -10  -5   5  137.59   16.80
 -10   5  -5  198.08   17.60
 -10  -5  -6   64.49    9.10
 -10   5   6   64.29   10.40
 -10   5  -6   58.89   10.10
 -10  -5   6   52.09   10.80
 -10  -5  -7  139.59   13.40
 -10   5   7  134.49   14.80
 -10  -5   7   96.59   14.00
 -10   5  -7  139.49   14.90
 -10   5   8  110.29   14.30
 -10  -5   8  159.38   18.70
 -10   5  -8  153.08   15.80
 -10   5   9   42.10   10.20
 -10  -5   9   57.69   12.60
 -10   5  -9   56.79   10.70
 -10   5  10   89.89   13.30
 -10  -5  10   75.89   14.40
 -10   5 -10   76.89   12.80
 -10  -5  11   21.10   11.90
 -10   5 -11   33.50    9.90
 -10   5 -12    1.20    8.50
 -10  -5  12   10.20   11.80
 -10  -5  13   19.10   12.20
 -10   5 -13   37.80   11.80
 -11  -5   0   40.70    9.20
 -11   5   0   34.00    8.30
 -11   5   1  246.68   18.60
 -11  -5  -1  268.37   19.40
 -11   5  -1  217.08   17.90
 -11  -5   1  235.38   19.70
 -11  -5  -2    1.80    5.80
 -11   5   2   12.80    6.50
 -11   5  -2   19.80    6.40
 -11  -5   2   15.10    7.70
 -11   5   3  117.69   13.90
 -11  -5  -3  127.79   13.90
 -11   5  -3  105.29   13.10
 -11  -5   3  142.29   16.60
 -11   5   4   47.10    9.20
 -11  -5  -4   46.40    8.80
 -11   5  -4   45.60    8.60
 -11  -5   4   37.10    9.70
 -11  -5  -5  316.77   22.60
 -11   5   5  331.27   24.00
 -11   5  -5  345.37   23.80
 -11  -5   5  374.16   26.60
 -11  -5  -6   27.50    7.10
 -11   5   6   27.70    8.60
 -11  -5   6    8.50    8.00
 -11   5  -6   25.50    8.10
 -11   5   7   44.90   10.00
 -11  -5  -7   51.19    8.90
 -11   5  -7   36.00    9.10
 -11  -5   7   38.10   11.30
 -11   5   8   35.40    9.50
 -11   5  -8   11.90    7.50
 -11  -5   8   21.80   10.40
 -11   5   9   74.79   12.70
 -11  -5   9   93.39   16.20
 -11   5  -9   99.19   14.00
 -11   5  10   57.79   12.10
 -11   5 -10   68.09   11.90
 -11  -5  10   59.09   14.80
 -11  -5  11   30.40   12.70
 -11   5 -11   26.20    9.60
 -11   5 -12   30.00   10.30
 -11  -5  12   43.20   14.90
 -12  -5   0  155.28   16.60
 -12   5   0  133.09   15.60
 -12  -5  -1   20.70    8.00
 -12   5   1   17.60    6.90
 -12   5  -1   14.30    6.50
 -12  -5   1   11.90    7.90
 -12   5   2   15.50    7.00
 -12  -5  -2   12.50    7.00
 -12   5  -2   35.10    8.50
 -12  -5   2   19.80    8.50
 -12  -5  -3    8.90    6.70
 -12   5   3   36.00    9.10
 -12   5  -3   25.90    7.60
 -12  -5   3   41.20    9.90
 -12   5   4   61.49   10.90
 -12  -5  -4   60.89   10.20
 -12   5  -4   53.29   10.10
 -12  -5   4   36.50    9.90
 -12  -5  -5    7.70    6.30
 -12   5   5   13.20    7.00
 -12  -5   5   -1.10    7.20
 -12   5  -5   -6.20    4.60
 -12  -5  -6   51.29    9.50
 -12   5   6   41.30    9.60
 -12  -5   6   39.10   11.20
 -12   5  -6   19.90    7.80
 -12  -5  -7   -8.70    6.20
 -12   5   7    7.10    7.80
 -12  -5   7   12.50    9.40
 -12   5  -7    1.10    6.50
 -12   5   8   36.40   10.30
 -12   5  -8   28.50    9.70
 -12  -5   8   50.99   13.90
 -12   5   9   -1.30    8.10
 -12   5  -9    1.00    7.50
 -12  -5   9   -3.60    9.20
 -12   5  10   25.90   10.50
 -12  -5  10   19.60   11.90
 -12   5 -10   11.50    8.70
 -12   5  11   17.90   12.90
 -12  -5  11   30.50   14.20
 -12   5 -11   34.10   10.80
 -13   5   0  206.98   20.20
 -13  -5   0  180.68   19.90
 -13   5   1   28.40    8.90
 -13  -5  -1   23.60    8.50
 -13  -5   1   18.10    8.60
 -13   5  -1   30.40    8.70
 -13  -5  -2   21.70    7.80
 -13   5   2   15.70    8.10
 -13   5  -2    8.60    6.60
 -13  -5   2   16.60    8.40
 -13  -5  -3   65.09   11.10
 -13   5   3   88.69   13.00
 -13   5  -3   56.59   10.10
 -13  -5   3   88.69   15.00
 -13  -5  -4   54.99   10.70
 -13   5   4   19.60    8.40
 -13  -5   4   36.00   11.30
 -13   5  -4   36.20    9.20
 -13   5   5  129.99   16.30
 -13  -5  -5  175.18   17.00
 -13  -5   5  107.59   16.80
 -13   5  -5  122.59   15.30
 -13  -5  -6   13.70    7.40
 -13   5   6    3.50    7.80
 -13   5  -6   14.00    7.60
 -13  -5   6   24.00   10.20
 -13  -5  -7   36.20    9.30
 -13   5   7   46.70   11.30
 -13   5  -7   52.09   10.30
 -13  -5   7   53.59   13.60
 -13   5   8   -5.90    7.40
 -13   5  -8    8.30    8.10
 -13  -5   8    4.10   10.60
 -13   5   9   19.80   10.30
 -13   5  -9   22.30   10.00
 -13  -5   9   24.30   12.10
 -13   5  10    2.20    9.50
 -13  -5  10   -3.60   11.10
 -13   5 -10   13.80   10.10
 -13   5  11    7.90   11.70
 -14   5   0  243.18   21.70
 -14  -5   0  149.99   19.00
 -14   5   1   48.20   10.40
 -14  -5  -1   30.10   10.10
 -14  -5   1   34.50   10.50
 -14   5  -1   38.80    9.90
 -14  -5  -2   72.59   12.80
 -14   5   2   94.49   14.40
 -14   5  -2  118.29   15.10
 -14  -5   2   94.19   15.40
 -14   5   3    5.50    7.20
 -14  -5  -3    7.80    7.30
 -14   5  -3   17.50    7.10
 -14  -5   3   15.40    9.80
 -14  -5  -4   67.49   12.00
 -14   5   4   35.40   10.00
 -14   5  -4   51.99   10.80
 -14  -5   4   52.69   13.20
 -14   5   5   18.00    9.10
 -14  -5  -5   47.10   10.50
 -14   5  -5   14.10    7.60
 -14  -5   5   27.20   11.40
 -14  -5  -6   43.40   10.50
 -14   5   6   30.00   10.10
 -14   5  -6   35.60    9.50
 -14  -5   6   13.70    9.90
 -14  -5  -7    1.70    7.50
 -14   5   7    4.20    8.60
 -14   5  -7    1.80    7.40
 -14  -5   7   -8.20    7.90
 -14   5   8   39.30   11.80
 -14  -5   8   38.20   13.00
 -14   5  -8   45.20   11.50
 -14   5   9   -0.60    8.70
 -14   5  -9    5.90    8.80
 -14  -5   9    8.20   11.10
 -15  -5   0   26.30   10.50
 -15   5   0   44.50   10.80
 -15   5   1   96.89   14.60
 -15  -5  -1   55.59   12.50
 -15   5  -1   98.49   14.70
 -15  -5   1   64.69   14.00
 -15  -5  -2    3.70    7.80
 -15   5   2    1.10    7.30
 -15  -5   2    0.10    7.70
 -15   5  -2    8.20    8.10
 -15  -5  -3   23.40    9.90
 -15   5   3   31.50   10.40
 -15  -5   3   36.90   11.40
 -15   5  -3   20.90    8.50
 -15  -5  -4    9.00    8.30
 -15   5   4    1.20    8.00
 -15  -5   4   -7.50    8.60
 -15   5  -4   -6.90    6.10
 -15  -5  -5   21.00    8.80
 -15   5   5   17.40   10.10
 -15   5  -5   12.10    8.00
 -15  -5   5   23.10   12.00
 -15  -5  -6    9.90    8.90
 -15   5   6   20.80   10.40
 -15   5  -6   23.80    9.70
 -15  -5   6   16.00   10.70
 -15   5   7   13.40    9.30
 -15  -5   7   -1.00   10.10
 -15   5  -7   14.70    9.00
 -15   5   8    7.10   10.00
 -15   5  -8    3.80    8.70
 -15  -5   8   12.20   11.20
 -16  -5   0   42.00   12.30
 -16   5   0   69.59   13.60
 -16  -5  -1   43.50   12.40
 -16   5   1   39.20   11.20
 -16   5  -1   70.99   13.40
 -16  -5   1   40.20   12.80
 -16   5   2   88.99   15.30
 -16  -5  -2   79.69   14.60
 -16   5  -2   65.69   12.80
 -16  -5   2   64.89   14.40
 -16  -5  -3    4.60    8.10
 -16   5   3   18.50    9.70
 -16  -5   3   -2.80    8.70
 -16   5  -3    9.40    7.60
 -16  -5  -4    8.70    8.80
 -16   5   4   17.20    9.50
 -16   5  -4   12.60    8.00
 -16  -5   4   38.70   12.30
 -16  -5  -5   20.50    9.20
 -16   5   5    4.40    9.60
 -16   5  -5   11.10    8.10
 -16  -5   5   24.80   12.70
 -16  -5  -6    2.30    8.30
 -16   5   6   17.80    9.70
 -16   5  -6   20.70    9.90
 -16  -5   6    8.20   10.40
 -17  -5   0  -11.40    8.50
 -17   5   0    8.50    9.10
 -17   5   1    1.40    7.90
 -17  -5  -1    2.70    9.40
 -17  -5   1   -4.80    9.30
 -17   5  -1    8.60    9.20
 -17   5   2    8.10    8.40
 -17  -5  -2    9.70    9.60
 -17  -5   2    6.00    9.80
 -17   5  -2    4.60    8.50
 -17  -5  -3   94.39   15.70
 -17   5   3   78.49   14.70
 -17   5  -3   35.50   10.60
 -17  -5   3   53.49   15.00
   0   6   0  872.01   44.20
   0   6  -1   66.79    5.40
   0   6   1   65.29    4.80
   0   6  -2  375.86   22.00
   0   6  -2  357.56   20.70
   0   6   2  384.36   19.30
   0   6  -3   26.30    4.00
   0   6   3   20.30    2.10
   0   6  -3   19.90    4.70
   0   6  -4  448.26   25.30
   0   6  -4  457.05   26.50
   0   6  -5  141.29   10.70
   0   6  -5  151.18   12.00
   0   6  -6   46.50    7.00
   0   6  -6   59.29    8.30
   0   6  -7   18.40    6.30
   0   6  -7   14.60    4.70
   0   6  -8  446.86   27.80
   0   6  -8  406.56   26.00
   0   6  -9   64.49    9.80
   0   6 -10  314.87   22.10
   0   6 -11  149.59   16.20
   0   6 -12   49.30   10.40
   0   6 -13   98.39   15.10
   0   6 -14   65.99   12.60
   0   6 -15   23.70   10.70
   0   6 -16   22.10   11.00
  -1   6   0  110.49    7.00
   1   6   0   96.79    7.00
  -1   6   1  582.24   29.40
   1   6  -1  538.55   30.10
   1   6  -1  594.04   31.50
   1   6   1  577.54   29.50
  -1   6  -1  574.54   30.10
  -1   6   2  769.22   38.60
   1   6  -2  708.63   40.00
   1   6  -2  793.22   41.40
   1   6   2  778.52   38.80
  -1   6  -2  795.82   40.10
  -1   6   3   56.49    3.90
   1   6  -3   63.39    7.90
   1   6  -3   60.79    6.80
  -1  -6  -3   60.69    4.20
  -1   6  -3   66.59    6.40
  -1   6   4  248.98   13.00
   1   6  -4  242.48   15.70
   1   6  -4  258.97   17.10
  -1   6  -4  262.87   16.80
  -1   6  -4  257.87   15.60
   1   6  -5   83.09    9.30
   1   6  -5  100.49   10.60
  -1   6  -5  102.49   10.30
  -1   6  -5  120.89    9.00
   1   6  -6   59.29    9.00
   1   6  -6   59.29    7.80
  -1   6  -6   64.09    8.80
  -1   6  -6   72.59    8.30
   1   6  -7   54.99    7.90
   1   6  -7   63.69    9.90
  -1   6  -7   40.50    6.80
  -1   6  -7   58.89    8.70
   1   6  -8   29.00    6.70
  -1   6  -8   44.90    8.80
  -1   6  -8   35.40    6.90
   1   6  -9  110.49   13.10
  -1   6  -9  179.98   16.30
  -1   6  -9  128.59   13.20
   1   6 -10   89.29   12.00
  -1   6 -10   66.69   10.10
   1   6 -11   47.70    9.90
  -1   6 -11   42.00    9.20
   1   6 -12   -4.50    6.20
  -1   6 -12   -1.20    6.30
   1   6 -13   80.59   13.90
  -1   6 -13   98.29   13.90
   1   6 -14    3.10    8.70
  -1   6 -14    4.30    8.80
   1   6 -15   18.00   10.90
  -1   6 -15   21.00   10.40
   1   6 -16   -0.20    9.90
  -1   6 -16    3.70   10.50
   2   6   0  372.86   20.30
  -2   6   0  352.16   19.80
   2   6   0  388.16   21.40
  -2   6   1   61.09    4.90
   2   6  -1   70.29    6.70
   2   6  -1   62.39    7.30
  -2   6  -1   65.19    6.00
   2   6   1   64.89    5.30
   2   6   1   67.19    7.00
  -2   6   2    8.60    2.00
  -2  -6  -2    7.10    2.00
   2   6  -2   10.60    4.00
   2   6  -2    7.00    2.90
  -2   6  -2    7.30    2.60
   2   6  -3   25.10    5.70
  -2  -6  -3   27.00    2.80
   2   6  -3   24.50    4.70
  -2   6   3   26.70    3.10
  -2   6  -3   29.60    4.60
  -2   6   4  576.04   29.40
   2   6  -4  565.24   31.90
   2   6  -4  574.14   33.10
  -2   6  -4  587.14   31.50
  -2   6   5    0.40    1.60
   2   6  -5   13.90    5.40
   2   6  -5   -1.90    3.20
  -2   6  -5    3.90    3.10
  -2   6  -5   10.70    4.70
  -2   6   6  263.97   14.50
   2   6  -6  259.67   17.80
   2   6  -6  265.07   19.10
  -2   6  -6  281.57   18.10
  -2   6  -6  255.27   16.90
  -2   6   7    9.10    2.50
   2   6  -7    2.50    4.20
  -2   6  -7    5.90    4.90
  -2   6  -7   13.00    4.60
   2   6  -8  137.79   13.90
  -2   6  -8  146.59   14.50
  -2   6  -8  124.79   12.20
   2   6  -9   45.10    8.70
  -2   6  -9   48.60    9.30
  -2   6  -9   47.20    8.30
   2   6 -10  113.99   14.10
  -2   6 -10  117.79   14.40
  -2   6 -10  131.89   13.90
   2   6 -11   63.29   11.70
  -2   6 -11   59.59    9.90
   2   6 -12   14.20    8.70
  -2   6 -12    7.20    7.50
   2   6 -13   27.20   10.40
  -2   6 -13   24.20    9.00
   2   6 -14   -1.50    8.80
  -2   6 -14    8.60    8.30
   2   6 -15   34.10   12.40
  -2   6 -15   11.30    9.70
   3   6   0  143.79    9.80
  -3   6   0  132.19    9.10
   3   6   0  148.59   10.60
  -3  -6  -1 1022.50   52.29
   3   6  -1 1024.80   53.19
  -3   6   1 1003.50   52.09
   3   6  -1 1048.20   54.09
   3   6   1 1051.69   53.19
  -3   6  -1 1013.30   52.49
  -3   6   2  224.08   13.30
  -3  -6  -2  234.38   13.20
   3   6  -2  236.88   15.80
   3   6  -2  249.97   14.90
  -3   6  -2  222.78   13.90
   3   6   2  217.88   14.00
   3   6  -3  521.05   29.30
  -3   6   3  526.05   27.50
   3   6  -3  498.05   30.20
  -3  -6  -3  515.05   27.00
   3   6   3  516.85   27.90
  -3   6  -3  554.14   28.70
  -3   6   4  154.48    9.20
  -3  -6  -4  130.99    8.30
   3   6  -4  133.79   13.30
   3   6  -4  147.39   11.30
   3   6   4  144.09    9.30
  -3   6  -4  162.48   10.70
   3   6  -5  910.81   48.80
  -3   6   5  903.91   46.00
  -3   6  -5  884.41   47.70
  -3   6   6  426.66   23.70
   3   6  -6  467.25   27.10
  -3   6  -6  419.76   26.40
  -3   6  -6  463.55   26.00
  -3   6   7   51.79    5.50
   3   6  -7   46.40    8.10
  -3   6  -7   57.79    8.50
  -3   6  -7   53.69    7.50
   3   6  -8   31.40    7.70
  -3   6  -8   38.20    7.70
  -3   6  -8   32.10    6.60
   3   6  -9  131.09   14.70
  -3   6  -9  143.09   14.70
  -3   6  -9  138.49   13.50
   3   6 -10    5.10    6.40
  -3   6 -10    9.60    5.90
  -3   6 -10   24.10    7.50
   3   6 -11   29.80    9.60
  -3   6 -11   20.60    7.00
   3   6 -12   18.30    9.10
  -3   6 -12   17.50    7.50
   3   6 -13   76.19   14.00
  -3   6 -13  126.29   15.10
   3   6 -14   32.80   11.30
  -3   6 -14   53.49   11.60
   3   6 -15   19.80   12.00
  -3   6 -15   10.70    9.50
  -4   6   0    7.00    3.00
  -4  -6   0   11.30    3.40
   4   6   0    8.70    3.90
  -4  -6   0    9.70    3.80
  -4  -6  -1  764.12   40.10
   4   6  -1  752.42   41.70
  -4   6   1  789.42   40.10
   4   6  -1  784.22   41.10
   4   6   1  751.32   40.80
  -4   6  -1  747.13   40.20
  -4  -6   1  768.52   40.90
   4   6  -2  466.45   28.20
   4   6  -2  509.55   27.60
  -4  -6  -2  459.95   25.70
  -4   6   2  482.15   26.10
  -4   6  -2  486.55   26.50
   4   6   2  478.35   26.40
   4   6  -3  110.99   11.10
  -4   6   3  117.39    8.50
  -4  -6  -3  122.89    8.20
  -4   6  -3  129.39    9.30
   4   6   3  109.69    8.50
  -4   6   4  871.31   45.70
   4   6  -4  904.21   48.10
  -4  -6  -4  837.62   44.80
  -4   6  -4  904.11   46.70
   4   6   4  909.51   45.20
   4   6  -5    8.90    4.80
  -4   6   5   13.30    3.50
  -4  -6  -5   11.30    2.40
  -4   6  -5   15.50    4.20
   4   6   5   12.60    2.70
  -4  -6  -6  133.59    8.10
   4   6  -6  144.89   13.80
  -4   6   6  150.78   10.00
   4   6   6  130.99    8.20
  -4   6  -6  161.68   11.60
  -4   6   7    7.50    3.40
   4   6  -7   10.90    5.80
  -4   6  -7   11.80    5.60
  -4   6  -7   14.60    5.00
   4   6  -8   93.19   11.90
  -4   6   8   67.89    7.40
  -4   6  -8   75.79    9.70
  -4   6  -8   75.79   10.30
   4   6  -9  121.49   14.90
  -4   6  -9  177.68   16.10
  -4   6  -9  166.28   15.20
   4   6 -10  242.58   22.10
  -4   6 -10  218.18   17.10
  -4   6 -10  221.88   17.90
   4   6 -11    4.40    7.90
  -4   6 -11    5.20    6.10
  -4   6 -11   21.80    8.20
   4   6 -12  108.59   15.70
  -4   6 -12   94.89   12.80
   4   6 -13   20.90   10.40
  -4   6 -13   11.20    7.90
   4   6 -14   -0.30    9.60
  -4   6 -14   23.80    9.60
   4   6 -15    5.20   11.10
  -4   6 -15    5.80    8.80
  -5  -6   0  636.74   34.20
  -5   6   0  616.94   33.80
  -5  -6  -1  253.57   15.90
  -5   6   1  269.07   16.10
  -5  -6  -1  260.47   15.80
  -5   6  -1  251.77   15.90
  -5  -6   1  259.97   16.60
  -5  -6  -2  227.08   14.00
  -5   6   2  207.48   14.00
  -5  -6   2  222.48   15.30
  -5   6  -2  234.58   14.50
   5   6  -3  363.36   22.00
  -5   6   3  334.67   20.10
  -5  -6  -3  348.77   19.80
  -5   6  -3  346.67   20.70
  -5  -6   3  345.07   21.70
  -5  -6  -4  177.38   11.20
  -5   6   4  168.98   11.80
   5   6  -4  174.08   13.80
  -5  -6   4  169.98   13.60
  -5   6  -4  182.28   12.50
  -5   6   5  149.49   10.90
   5   6  -5  131.09   13.80
  -5  -6  -5  157.08    9.90
  -5   6  -5  156.18   11.60
   5   6  -6  177.08   16.50
  -5  -6  -6  172.18   10.80
  -5   6   6  171.18   12.20
  -5   6  -6  201.58   13.80
   5   6  -7   67.89   10.60
  -5   6   7   68.39    7.60
  -5   6  -7   57.49    9.10
  -5   6  -7   59.79    8.60
   5   6  -8    2.40    5.80
  -5   6   8    5.90    4.10
  -5   6  -8    7.00    6.00
  -5   6  -8    3.80    4.80
   5   6  -9  107.19   13.80
  -5   6  -9  116.69   13.10
  -5   6  -9  102.79   12.50
   5   6 -10   19.20    8.30
  -5   6 -10   35.00    8.10
  -5   6 -10   25.00    7.30
   5   6 -11  159.08   19.00
  -5   6 -11  163.28   17.70
  -5   6 -11  164.28   16.40
   5   6 -12   54.89   13.10
  -5   6 -12   40.30    9.60
   5   6 -13   47.00   12.80
  -5   6 -13   48.90   10.50
  -5  -6  13   56.69   13.30
   5   6 -14    5.60   10.50
  -5  -6  14   18.30   11.50
  -5   6 -14    6.50    8.20
   5   6 -15   85.39   16.80
  -5   6 -15   74.19   13.50
  -5  -6  15   69.39   15.80
  -6  -6   0    5.00    3.60
  -6   6   0    6.90    3.30
  -6   6   1  109.89    9.10
  -6  -6  -1   96.49    9.90
  -6  -6   1  106.09   10.80
  -6   6  -1  116.69   10.60
  -6  -6  -2  191.08   12.30
  -6  -6  -2  182.28   12.90
  -6   6   2  201.38   13.30
  -6   6  -2  183.18   13.20
  -6  -6   2  197.28   14.50
  -6   6   3   70.49    7.90
  -6  -6  -3   77.09    7.80
  -6  -6   3   85.19    9.70
  -6   6  -3   61.29    7.50
  -6   6   4   44.00    6.50
  -6  -6  -4   26.70    5.00
  -6  -6   4   40.60    7.50
  -6   6  -4   38.30    6.50
  -6  -6  -5  218.58   14.10
  -6   6   5  227.08   15.20
  -6   6  -5  242.48   16.00
  -6  -6   5  225.68   17.30
  -6   6   6  427.96   24.80
   6   6  -6  439.56   27.70
  -6  -6  -6  414.96   23.20
  -6  -6   6  406.46   27.20
  -6   6  -6  417.06   25.50
  -6   6   7   12.70    4.80
   6   6  -7   13.40    6.80
  -6  -6   7   18.70    7.00
  -6   6  -7   15.30    5.70
   6   6  -8   20.20    8.00
  -6   6   8   31.20    6.30
  -6   6  -8   30.20    6.70
  -6   6  -8   18.60    6.60
  -6  -6   8   15.10    7.20
  -6   6   9   12.50    6.70
   6   6  -9   18.40    8.20
  -6   6  -9   30.20    7.80
  -6  -6   9   15.60    8.10
  -6   6  -9   14.50    6.50
   6   6 -10  109.29   15.40
  -6   6 -10   99.39   12.70
  -6  -6  10  110.29   15.10
  -6   6 -10  109.79   12.60
   6   6 -11   61.39   13.40
  -6  -6  11   60.49   13.00
  -6   6 -11   74.09   11.00
   6   6 -12    8.70    9.40
  -6   6 -12   -0.30    6.40
  -6  -6  12   22.50   10.30
  -6  -6  13   -1.60    8.90
  -6   6 -13    8.10    7.90
  -6  -6  14    0.50   10.40
  -6   6 -14   12.60    8.70
  -6   6 -15    7.10    9.00
  -6  -6  15    0.80   10.20
  -7   6   0  511.65   28.70
  -7  -6   0  476.25   28.80
  -7   6   1  449.66   26.80
  -7  -6  -1  442.26   26.80
  -7  -6   1  501.65   28.00
  -7   6  -1  455.45   26.80
  -7  -6  -2   72.29    8.50
  -7   6   2   52.59    7.40
  -7  -6  -2   54.79    7.50
  -7  -6   2   56.29    8.70
  -7   6  -2   57.49    7.80
  -7  -6  -3  112.59   10.50
  -7  -6  -3  104.89    8.40
  -7   6   3  130.09   10.30
  -7   6  -3  112.19   11.50
  -7  -6   3  102.39   11.80
  -7  -6  -4   62.89    7.60
  -7   6   4   66.99    8.60
  -7  -6   4   75.49   10.60
  -7   6  -4   56.69    7.90
  -7   6   5   39.80    7.10
  -7  -6  -5   53.99    6.70
  -7   6  -5   54.59    8.00
  -7  -6   5   52.79    9.40
  -7   6   6   52.29    7.50
  -7  -6   6   50.49    9.70
  -7   6  -6   41.60    7.40
  -7  -6  -7  166.98   13.50
  -7   6   7  141.99   12.00
  -7  -6   7  142.69   15.80
  -7   6  -7  132.89   13.20
  -7   6   8    9.20    5.30
  -7   6  -8   14.00    6.10
  -7  -6   8    4.30    6.50
  -7   6  -8   -1.50    5.50
  -7   6   9   10.80    5.70
  -7   6  -9    4.40    6.70
  -7   6  -9    9.60    6.20
  -7  -6   9    8.20    7.40
  -7  -6  10  159.88   19.40
  -7   6 -10  157.38   16.20
  -7   6 -11   48.70   10.50
  -7  -6  11   53.49   12.20
  -7  -6  12    8.70    9.50
  -7   6 -12   14.00    8.20
  -7   6 -13    8.40    8.20
  -7  -6  13    8.00   10.60
  -7  -6  14   26.80   12.70
  -7   6 -14   39.80   10.70
  -8   6   0  406.16   25.10
  -8  -6   0  420.46   25.90
  -8  -6  -1   29.20    6.40
  -8   6   1   21.20    5.50
  -8   6  -1   23.40    5.60
  -8  -6   1   23.10    6.70
  -8   6   2  338.47   21.60
  -8  -6  -2  344.17   21.80
  -8   6  -2  324.37   21.40
  -8  -6   2  354.96   23.10
  -8  -6  -3   26.90    6.30
  -8  -6  -3   31.70    5.10
  -8   6   3   37.40    7.00
  -8  -6   3   31.00    7.80
  -8   6  -3   18.10    5.90
  -8  -6  -4  205.98   14.90
  -8   6   4  210.88   15.60
  -8   6  -4  208.68   15.70
  -8  -6   4  216.68   17.30
  -8  -6  -5    5.00    4.00
  -8   6   5    5.40    5.00
  -8   6  -5    8.50    5.20
  -8  -6   5   23.50    7.90
  -8  -6  -6  206.18   13.80
  -8   6   6  172.88   14.70
  -8  -6   6  193.28   18.90
  -8   6  -6  213.78   15.70
  -8   6   7    2.60    5.50
  -8  -6  -7   13.60    6.50
  -8   6  -7   -0.10    5.00
  -8  -6   7    9.80    7.50
  -8   6   8  174.08   14.70
  -8   6  -8  172.88   16.10
  -8  -6   8  185.18   19.40
  -8   6   9   46.10    8.70
  -8  -6   9   61.49   12.60
  -8   6  -9   35.40    8.30
  -8   6  -9   38.00    9.30
  -8  -6  10  126.59   17.40
  -8   6 -10  148.09   15.70
  -8  -6  11   33.70   11.70
  -8   6 -11    5.10    7.20
  -8   6 -12   41.80   10.00
  -8  -6  12    9.10   10.60
  -8   6 -13    5.00    8.10
  -8  -6  13   13.40   10.90
  -8   6 -14    3.40    8.40
  -8  -6  14   11.20   12.10
  -9   6   0    2.00    4.10
  -9  -6   0    3.20    5.30
  -9  -6  -1  188.98   15.60
  -9   6   1  192.78   14.90
  -9   6  -1  206.38   15.40
  -9  -6   1  191.58   16.00
  -9   6   2  389.96   25.10
  -9  -6  -2  391.16   25.20
  -9   6  -2  392.56   25.00
  -9  -6   2  434.06   27.20
  -9   6   3  113.29   12.00
  -9  -6  -3  105.79   11.80
  -9  -6   3  106.39   13.70
  -9   6  -3  126.39   12.80
  -9   6   4   28.00    6.90
  -9  -6  -4   12.90    5.20
  -9  -6   4   19.30    7.60
  -9   6  -4   27.10    7.10
  -9   6   5   16.70    6.00
  -9  -6  -5   15.90    5.60
  -9   6  -5   19.00    6.60
  -9  -6   5   20.00    8.00
  -9  -6  -6  171.28   13.00
  -9   6   6  147.29   14.70
  -9   6  -6  144.89   14.70
  -9  -6   6  157.78   17.40
  -9   6   7   81.89   10.90
  -9   6  -7  118.59   12.90
  -9  -6   7   66.79   12.60
  -9   6   8   39.60    8.80
  -9  -6   8   33.50   10.40
  -9   6  -8   31.10    7.80
  -9   6   9   93.19   12.00
  -9  -6   9   59.99   13.00
  -9   6  -9   85.19   12.50
  -9  -6  10  124.69   18.20
  -9   6 -10  119.49   14.90
  -9   6 -11   19.00    9.10
  -9  -6  11   14.60   10.90
  -9   6 -12   13.90    9.20
  -9  -6  12   25.40   12.80
  -9   6 -13   30.80   10.80
  -9  -6  13   43.80   14.20
 -10   6   0   94.89   11.70
 -10  -6   0   73.19   11.50
 -10  -6  -1  267.87   19.60
 -10   6   1  238.58   18.20
 -10   6  -1  256.47   18.80
 -10  -6   1  260.77   19.70
 -10  -6  -2   10.20    6.50
 -10   6   2    4.40    5.20
 -10  -6   2   15.10    7.00
 -10   6  -2    5.90    4.80
 -10   6   3  388.96   26.40
 -10   6  -3  417.76   26.80
 -10  -6   3  452.65   29.00
 -10  -6  -4    5.50    5.70
 -10   6   4   24.60    7.00
 -10  -6   4   27.00    9.00
 -10   6  -4   24.60    6.90
 -10   6   5  310.77   21.90
 -10  -6  -5  316.87   21.10
 -10  -6   5  323.77   24.30
 -10   6  -5  307.57   22.10
 -10  -6  -6   17.00    6.10
 -10   6   6    9.30    6.40
 -10   6  -6   23.20    7.50
 -10  -6   6    0.50    7.30
 -10   6   7  238.78   18.70
 -10  -6   7  208.18   22.50
 -10   6  -7  230.08   18.70
 -10   6   8   79.39   11.80
 -10  -6   8   78.79   14.20
 -10   6  -8   89.89   11.80
 -10   6   9   60.99   11.20
 -10   6  -9   59.99   11.20
 -10  -6   9   87.69   15.10
 -10  -6  10   41.10   12.80
 -10   6 -10   39.20    9.90
 -10  -6  11   -1.00    9.90
 -10   6 -11    5.10    8.10
 -10   6 -12   11.50    9.10
 -10  -6  12   -0.50   10.60
 -10   6 -13   39.40   11.20
 -10  -6  13   13.50   12.50
 -11   6   0  205.48   19.40
 -11  -6   0  237.88   21.50
 -11   6   1  220.48   17.00
 -11  -6  -1  201.18   19.30
 -11   6  -1  199.18   16.80
 -11  -6   1  209.08   20.60
 -11  -6  -2  341.37   23.90
 -11   6   2  332.77   23.50
 -11   6  -2  354.26   23.60
 -11  -6   2  329.77   24.90
 -11  -6  -3   57.69   10.00
 -11   6   3   51.39    9.70
 -11  -6   3   73.19   12.40
 -11   6  -3   71.99   10.60
 -11   6   4   46.10    9.40
 -11  -6  -4   37.90    8.50
 -11   6  -4   33.10    8.10
 -11  -6   4   39.50   10.60
 -11  -6  -5   98.29   12.20
 -11   6   5   81.79   12.10
 -11  -6   5  103.69   15.10
 -11   6  -5   88.29   11.80
 -11  -6  -6   27.90    7.30
 -11   6   6   23.90    8.20
 -11  -6   6   32.00   11.10
 -11   6  -6   24.80    8.50
 -11   6   7   32.40    8.80
 -11   6  -7   37.60    9.40
 -11  -6   7   53.19   12.70
 -11   6   8   34.10    9.00
 -11   6  -8   27.10    8.50
 -11  -6   8   -1.00    8.40
 -11   6   9   25.80    8.90
 -11   6  -9   33.30    9.50
 -11  -6   9   -1.00    9.20
 -11   6  10   52.29   12.40
 -11   6 -10   37.90    9.80
 -11  -6  10   19.10   11.50
 -11  -6  11   30.80   12.40
 -11   6 -11   26.60   10.10
 -11  -6  12   24.20   13.70
 -11   6 -12   18.90   10.50
 -12  -6   0    6.70    7.60
 -12   6   0   16.60    6.90
 -12  -6  -1    4.10    6.40
 -12   6   1    5.10    5.70
 -12  -6   1    9.70    7.50
 -12   6  -1    3.40    5.70
 -12  -6  -2  152.18   16.30
 -12   6   2  162.28   16.50
 -12  -6   2  109.99   15.90
 -12   6  -2  103.69   14.00
 -12  -6  -3   21.80    7.70
 -12   6   3   18.80    7.70
 -12   6  -3   12.20    6.60
 -12  -6   3   24.70    9.50
 -12  -6  -4  172.68   16.80
 -12   6   4  154.28   16.70
 -12   6  -4  152.68   16.40
 -12  -6   4  191.38   20.50
 -12  -6  -5   -2.30    5.90
 -12   6   5   -4.50    5.50
 -12   6  -5   20.50    7.10
 -12  -6   5    0.50    7.20
 -12  -6  -6  108.49   12.90
 -12   6   6   74.49   12.00
 -12  -6   6   77.79   15.00
 -12   6  -6   71.29   11.50
 -12   6   7    4.10    7.10
 -12   6  -7    8.60    7.40
 -12  -6   7    3.40    8.80
 -12   6   8   28.00    8.90
 -12   6  -8   35.70    9.50
 -12  -6   8   39.20   13.30
 -12   6   9   12.00    8.00
 -12  -6   9    1.80    9.70
 -12   6  -9   16.90    8.90
 -12   6  10   37.10   10.80
 -12   6 -10   30.70   10.20
 -12  -6  10   34.60   13.20
 -12  -6  11    2.20   11.70
 -12   6 -11   -6.90    7.80
 -13   6   0    1.80    6.30
 -13  -6   0   14.10    8.30
 -13  -6  -1   35.20   10.10
 -13   6   1   63.59   10.50
 -13   6  -1   61.49   11.30
 -13  -6   1   64.69   13.00
 -13   6   2    5.10    6.60
 -13  -6  -2    5.40    7.10
 -13  -6   2   -3.40    7.80
 -13   6  -2    2.10    5.30
 -13  -6  -3  150.68   16.90
 -13   6   3  166.08   18.50
 -13   6  -3  184.08   18.30
 -13  -6   3  185.58   21.00
 -13  -6  -4   -9.60    5.60
 -13   6   4    1.60    6.60
 -13  -6   4    5.80    8.30
 -13   6  -4    4.60    6.00
 -13  -6  -5  147.19   16.20
 -13   6   5  157.18   17.90
 -13   6  -5  136.19   16.60
 -13  -6   5  100.09   16.90
 -13  -6  -6   11.90    7.30
 -13   6   6    4.80    7.60
 -13   6  -6   10.70    7.90
 -13  -6   6   11.30   10.30
 -13   6   7   25.80    9.20
 -13   6  -7   30.20    9.90
 -13  -6   7   46.50   13.70
 -13   6   8    4.10    8.00
 -13   6  -8    5.90    7.90
 -13  -6   8    0.80   10.30
 -13   6   9   32.00   10.50
 -13   6  -9   26.50   10.20
 -13  -6   9   19.60   11.80
 -13   6  10   -2.60    8.10
 -13   6 -10    9.40    9.40
 -13  -6  10   17.20   11.90
 -14  -6   0   66.69   13.10
 -14   6   0   76.09   13.00
 -14   6   1    8.70    6.80
 -14  -6  -1   25.30    9.60
 -14  -6   1   13.90    9.40
 -14   6  -1    8.90    7.00
 -14  -6  -2   44.40   11.10
 -14   6   2   78.29   12.50
 -14  -6   2   52.69   13.00
 -14   6  -2   50.79    9.80
 -14  -6  -3   43.10   10.00
 -14   6   3   44.20   10.70
 -14  -6   3   31.10   11.00
 -14   6  -3   34.30    9.20
 -14   6   4   51.69   11.20
 -14  -6  -4   62.79   12.00
 -14  -6   4   55.79   14.70
 -14   6  -4   70.49   12.30
 -14  -6  -5   36.60   10.60
 -14   6   5   26.20    9.80
 -14  -6   5   28.80   12.10
 -14   6  -5   32.40   10.30
 -14  -6  -6   72.09   12.20
 -14   6   6   50.49   11.90
 -14   6  -6   73.29   13.00
 -14  -6   6   31.90   12.90
 -14   6   7   25.40   10.00
 -14  -6   7   11.00   10.10
 -14   6  -7   35.40   10.20
 -14   6   8   45.80   12.20
 -14  -6   8   38.90   14.30
 -14   6  -8   66.69   13.10
 -14   6   9  -15.40    8.30
 -14  -6   9   -2.30   10.10
 -14   6  -9   -8.20    7.50
 -15   6   0   89.99   14.80
 -15  -6   0   43.10   12.10
 -15   6   1  189.78   20.80
 -15   6  -1  153.58   18.70
 -15  -6   1  171.28   21.10
 -15   6   2   24.20    9.40
 -15  -6  -2   13.20    9.30
 -15   6  -2   16.70    8.40
 -15  -6   2   11.60    9.60
 -15  -6  -3    2.90    8.30
 -15   6   3   -5.30    6.40
 -15  -6   3    8.00    9.70
 -15   6  -3    3.70    6.90
 -15  -6  -4    9.90    8.00
 -15   6   4    4.10    8.00
 -15  -6   4   -7.10    8.60
 -15   6  -4   10.60    8.00
 -15  -6  -5   -1.20    8.10
 -15   6   5    1.90    7.90
 -15   6  -5   10.50    8.40
 -15  -6   5    9.30   10.90
 -15   6   6    9.70    9.60
 -15  -6  -6   16.40   10.60
 -15  -6   6    6.30    9.80
 -15   6  -6    9.30    8.90
 -15   6   7   33.00   11.70
 -15   6  -7   17.50    9.30
 -15  -6   7   13.80   11.50
 -16   6   0  155.68   19.70
 -16  -6   0  148.69   19.60
 -16  -6  -1    4.10    9.50
 -16   6   1   -7.30    6.50
 -16   6  -1    2.00    7.60
 -16  -6   1   -4.50    8.40
 -16  -6  -2   47.40   12.10
 -16   6   2   53.79   13.00
 -16   6  -2   44.20   10.90
 -16  -6   2   24.90   12.10
 -16   6   3   17.00    9.40
 -16  -6  -3    6.00    8.40
 -16  -6   3   16.10   11.30
 -16   6  -3    9.10    8.10
 -16   6   4   66.19   13.70
 -16  -6  -4   50.39   12.40
 -16   6  -4   52.99   12.40
 -16  -6   4   36.30   13.90
 -16  -6  -5   10.20    9.00
 -16   6   5   15.40    9.80
 -16  -6   5  -16.30    8.40
 -16   6  -5   -4.20    7.50
 -17  -6   0    2.90   10.70
 -17   6   0   14.70    9.80
 -17   6   1   61.69   13.20
 -17  -6  -1   34.20   12.20
 -17   6  -1   28.10   10.30
 -17  -6   1   43.00   13.20
 -17  -6  -2   -1.40    9.20
 -17   6   2   -3.40    8.10
 -17  -6   2   19.40   11.80
 -17   6  -2   13.60    8.80
   0   7   0  988.00   50.19
   0   7   1  403.26   21.50
   0   7  -1  409.96   22.30
   0   7   2 1031.00   50.39
   0   7  -2 1038.10   51.99
   0   7  -2  941.91   53.19
   0   7  -3   75.39    7.40
   0   7   3   64.39    4.40
   0   7  -3   71.19    8.60
   0   7  -4  103.69    9.50
   0   7  -4   94.29   10.50
   0   7  -5    4.20    4.20
   0   7  -5   11.80    4.00
   0   7  -6  198.48   14.50
   0   7  -6  220.38   16.30
   0   7  -7   57.09    8.40
   0   7  -7   67.89   10.10
   0   7  -8  128.49   13.10
   0   7  -8  124.89   14.70
   0   7  -9   36.10    8.10
   0   7  -9   49.99   10.50
   0   7 -10   49.00    9.50
   0   7 -11   -1.00    5.80
   0   7 -12   86.59   12.90
   0   7 -13   -9.20    6.40
   0   7 -14  103.29   15.60
   0   7 -15   48.50   14.00
   1   7   0    5.10    2.30
  -1   7   0    4.30    2.10
   1   7  -1  122.09   10.60
   1   7  -1  144.29    9.60
  -1   7   1  138.69    8.70
   1   7   1  149.49    8.90
  -1   7  -1  142.89    9.40
   1   7  -2   96.99    7.80
   1   7  -2   88.59    9.60
  -1   7   2   93.19    6.10
  -1   7  -2   96.39    7.30
   1   7   2   92.29    6.30
   1   7  -3   79.49    8.00
   1   7  -3   90.09   10.00
  -1   7   3   74.49    4.90
  -1   7  -3   82.49    7.50
   1   7   3   72.79    5.00
   1   7  -4  297.87   19.90
   1   7  -4  303.17   18.80
  -1   7   4  317.67   15.70
  -1   7  -4  318.57   18.50
  -1   7  -4  272.07   19.50
   1   7  -5   81.59   10.40
   1   7  -5   56.59    7.60
  -1   7  -5   78.39    9.50
  -1   7  -5   70.09    7.80
   1   7  -6   72.69   10.00
   1   7  -6   56.89    7.70
  -1   7  -6   56.49    7.70
  -1   7  -6   57.29    8.50
   1   7  -7  440.06   27.10
   1   7  -7  345.27   24.20
  -1   7  -7  399.46   24.20
  -1   7  -7  400.76   25.50
   1   7  -8   17.80    6.00
   1   7  -8   15.40    7.10
  -1   7  -8    7.80    5.00
  -1   7  -8   12.80    6.70
   1   7  -9  135.49   14.60
  -1   7  -9  128.29   13.50
  -1   7  -9  148.69   16.10
   1   7 -10   16.70    6.90
  -1   7 -10   30.30    9.30
  -1   7 -10    8.50    6.30
   1   7 -11   72.79   12.20
  -1   7 -11   92.29   12.10
   1   7 -12   10.90    7.80
  -1   7 -12   19.90    8.40
   1   7 -13   20.40    9.40
  -1   7 -13   36.70   10.10
   1   7 -14   24.80   11.10
  -1   7 -14   13.60    9.30
   1   7 -15   26.40   12.10
  -1   7 -15   52.29   13.20
   2   7   0  176.58   11.30
   2   7   0  167.48   12.50
  -2   7   0  184.48   10.90
   2   7  -1  863.01   44.50
   2   7  -1  769.02   43.00
  -2   7   1  826.82   41.90
  -2   7  -1  839.02   42.60
   2   7   1  780.02   43.50
   2   7   1  859.41   42.50
  -2   7   2  330.87   17.70
   2   7  -2  306.17   19.30
  -2  -7  -2  345.57   18.00
   2   7  -2  313.77   20.50
   2   7   2  334.97   18.10
  -2   7  -2  325.67   18.90
  -2  -7  -3  309.37   16.60
   2   7  -3  334.67   20.70
   2   7  -3  311.87   19.10
  -2   7   3  318.57   16.80
  -2   7  -3  300.87   18.40
  -2   7   4  295.77   16.00
   2   7  -4  259.57   18.60
   2   7  -4  318.77   20.50
  -2   7  -4  347.17   18.90
  -2   7   5   38.80    3.50
   2   7  -5   48.80    8.30
   2   7  -5   37.30    6.40
  -2   7  -5   48.10    6.60
  -2   7  -5   36.80    7.00
  -2   7   6   77.89    5.10
   2   7  -6   74.79    9.50
   2   7  -6   84.19   11.00
  -2   7  -6   68.39    8.40
  -2   7  -6   91.29   10.60
   2   7  -7   87.59   11.10
  -2   7  -7  116.79   12.60
  -2   7  -7  116.89   11.40
   2   7  -8   11.00    5.90
  -2   7  -8   12.70    5.40
  -2   7  -8   19.30    6.80
   2   7  -9  143.49   15.70
  -2   7  -9  139.19   15.70
  -2   7  -9  165.58   15.40
   2   7 -10   20.70    7.60
  -2   7 -10   17.40    8.00
  -2   7 -10   11.20    6.10
   2   7 -11  108.89   14.40
  -2   7 -11  103.39   13.60
   2   7 -12   63.09   12.30
  -2   7 -12   73.49   11.70
   2   7 -13    8.00    8.80
  -2   7 -13   13.70    8.30
   2   7 -14   29.80   11.40
  -2   7 -14   29.00   10.00
   2   7 -15   -0.60   10.10
  -2   7 -15   12.10    9.60
   3   7   0   19.90    4.10
   3   7   0   22.40    5.00
  -3   7   0   19.20    3.50
   3   7  -1  137.89   11.20
  -3   7   1  132.59    9.00
  -3  -7  -1  151.88    9.70
   3   7  -1  122.89    9.90
   3   7   1  158.78   11.00
  -3   7  -1  133.19    9.50
   3   7   1  142.39    9.70
   3   7  -2 1214.58   63.49
  -3   7   2 1223.18   60.69
   3   7  -2 1111.39   62.09
  -3  -7  -2 1224.68   60.69
  -3   7  -2 1186.68   61.49
   3   7   2 1238.58   61.89
   3   7  -3  387.36   22.80
  -3   7   3  401.66   20.70
  -3  -7  -3  365.06   20.20
   3   7  -3  381.66   24.00
   3   7   3  374.36   21.60
  -3   7  -3  373.46   21.80
  -3   7   4   13.70    2.90
  -3  -7  -4   16.60    2.50
   3   7  -4   31.50    7.00
   3   7  -4   20.40    5.10
  -3   7  -4   19.80    4.50
   3   7   4   12.20    3.50
   3   7  -5  160.08   15.60
   3   7  -5  150.68   13.90
  -3   7   5  141.99    9.20
  -3   7  -5  146.29   11.20
  -3   7   6  293.07   15.80
   3   7  -6  265.17   19.10
  -3   7  -6  282.87   18.30
  -3   7  -6  264.97   19.30
   3   7  -7  248.88   18.60
  -3   7  -7  245.78   17.20
  -3   7  -7  261.87   18.70
   3   7  -8    8.30    5.60
  -3   7  -8   10.40    6.10
  -3   7  -8    6.80    4.90
   3   7  -9   41.70    9.10
  -3   7  -9   57.29    8.90
  -3   7  -9   63.79   10.60
   3   7 -10  156.88   17.70
  -3   7 -10  170.38   17.50
  -3   7 -10  154.18   15.90
   3   7 -11  138.59   17.10
  -3   7 -11  131.69   14.50
  -3   7 -11  133.39   15.80
   3   7 -12   23.60    9.70
  -3   7 -12   28.40    8.50
   3   7 -13   27.30   11.20
  -3   7 -13   26.70    9.20
   3   7 -14   16.20   11.30
  -3   7 -14    5.50    8.70
   3   7 -15   25.50   12.30
  -3   7 -15    0.00    9.20
  -4  -7   0  354.66   19.60
   4   7   0  340.87   20.50
  -4   7   0  292.87   18.60
   4   7  -1  397.46   23.30
   4   7  -1  384.56   24.10
  -4  -7  -1  386.16   22.30
  -4   7   1  415.66   22.20
  -4   7  -1  379.76   22.30
   4   7   1  415.76   23.40
  -4  -7   1  390.26   23.00
   4   7  -2  583.04   35.80
   4   7  -2  653.73   35.20
  -4   7   2  648.04   33.50
  -4  -7  -2  644.34   33.40
   4   7   2  614.94   34.20
  -4   7  -2  626.64   33.90
  -4   7   3   41.90    5.00
  -4  -7  -3   42.10    4.80
   4   7  -3   38.00    7.40
   4   7  -3   39.10    6.70
  -4   7  -3   36.80    5.40
   4   7   3   34.50    5.20
  -4   7   4  530.15   29.40
   4   7  -4  586.14   32.40
  -4  -7  -4  536.15   28.70
  -4   7  -4  556.94   30.70
   4   7   4  557.14   29.60
   4   7  -5  264.97   17.80
  -4   7   5  231.18   14.40
  -4  -7  -5  233.08   13.20
  -4   7  -5  251.87   16.20
   4   7   5  247.78   14.30
  -4   7   6  146.19   10.40
   4   7  -6  182.08   14.10
   4   7   6  154.38    9.80
  -4   7  -6  148.69   12.30
   4   7  -7   55.69    9.70
  -4   7   7   46.60    5.70
  -4   7  -7   46.20    8.90
  -4   7  -7   53.29    8.20
   4   7  -8   21.10    7.50
  -4   7  -8   18.40    6.00
  -4   7  -8   26.70    7.90
   4   7  -9  194.48   19.50
  -4   7  -9  178.08   17.60
  -4   7  -9  194.88   15.40
   4   7 -10   43.40   10.30
  -4   7 -10   61.49    9.80
  -4   7 -10   53.49   10.30
   4   7 -11   -0.50    7.10
  -4   7 -11    3.40    6.20
  -4   7 -11    7.20    8.00
   4   7 -12  129.19   17.60
  -4   7 -12  149.19   16.00
   4   7 -13  123.19   18.20
  -4   7 -13  108.39   14.80
   4   7 -14   62.49   14.40
  -4   7 -14   36.70   10.60
   4   7 -15   -3.10   10.50
  -4   7 -15   -2.80    8.40
  -5   7   0  267.17   16.50
  -5  -7   0  262.87   16.90
  -5   7   1   61.69    7.00
  -5  -7  -1   54.79    6.90
  -5  -7   1   64.49    8.10
   5   7   1   64.69    8.10
  -5   7  -1   49.10    6.50
  -5   7   2   68.39    7.40
  -5  -7  -2   66.99    7.10
  -5   7  -2   70.69    7.80
  -5  -7   2   77.39    9.30
   5   7   2   58.19    7.40
  -5   7   3  198.38   12.80
   5   7  -3  183.48   14.40
  -5  -7  -3  194.18   12.50
   5   7   3  192.78   12.90
  -5   7  -3  187.88   13.20
  -5  -7   3  194.38   14.50
   5   7  -4   54.59    8.20
  -5  -7  -4   53.89    5.60
  -5   7   4   36.10    5.50
  -5   7  -4   34.80    5.80
   5   7   4   50.89    5.80
  -5   7   5  491.05   26.80
   5   7  -5  478.45   29.60
  -5  -7  -5  486.85   25.70
  -5   7  -5  459.95   27.80
   5   7  -6  534.35   31.50
  -5   7   6  474.65   27.70
  -5   7  -6  508.75   29.40
  -5   7   7  110.49    8.80
   5   7  -7  113.59   13.80
  -5   7  -7   85.19   11.60
  -5   7  -7   85.69   10.10
   5   7  -8   24.20    7.70
  -5   7  -8   29.90    7.10
  -5   7  -8   17.00    7.20
   5   7  -9  114.09   14.90
  -5   7  -9  130.19   14.10
  -5   7  -9   94.09   12.00
   5   7 -10   16.20    8.60
  -5   7 -10   16.80    8.00
  -5   7 -10   21.90    7.40
   5   7 -11   40.50   10.90
  -5   7 -11   74.69   12.10
  -5   7 -11   48.40    9.60
   5   7 -12   33.60   11.20
  -5   7 -12   51.09   10.60
   5   7 -13   21.60   11.20
  -5   7 -13    9.80    8.10
   5   7 -14   30.30   12.30
  -5  -7  14   36.60   12.80
  -5   7 -14   24.60    9.90
   5   7 -15   33.50   12.80
  -5  -7  15   27.30   12.50
  -5   7 -15   29.80   11.30
  -6  -7   0   99.39   10.40
  -6   7   0  109.89   10.30
  -6  -7  -1  170.78   12.30
  -6   7   1  148.09   11.60
  -6   7  -1  162.58   12.00
  -6  -7   1  167.98   12.80
  -6  -7  -2   51.29    6.70
  -6   7   2   46.30    6.60
  -6   7  -2   49.80    6.70
  -6  -7   2   47.70    7.90
  -6   7   3    8.50    4.00
  -6  -7  -3   14.50    4.20
  -6   7  -3   12.90    4.30
  -6  -7   3    8.90    4.80
  -6   7   4  382.66   22.50
  -6  -7  -4  375.86   21.80
  -6   7  -4  376.96   23.20
  -6  -7   4  376.66   24.70
  -6   7   5   41.00    6.30
  -6  -7  -5   33.60    5.00
   6   7  -5   29.60    7.70
  -6  -7   5   32.50    7.80
  -6   7  -5   35.70    6.70
  -6   7   6   74.39    8.50
   6   7  -6   89.69   12.00
  -6  -7   6   90.39   12.00
  -6   7  -6   75.19    9.40
  -6   7   7  123.79   11.60
   6   7  -7  141.29   16.40
  -6   7  -7  130.29   13.20
  -6  -7   7  130.99   15.50
   6   7  -8   10.90    7.40
  -6   7   8   11.30    5.10
  -6   7  -8   12.70    5.70
  -6  -7   8   17.50    8.10
  -6   7  -8    9.70    7.00
   6   7  -9  227.28   22.50
  -6   7  -9  252.67   19.10
  -6   7  -9  240.78   18.50
  -6  -7   9  232.38   23.00
   6   7 -10   32.60   10.30
  -6   7 -10   17.00    8.40
  -6  -7  10   33.00    9.80
  -6   7 -10   23.80    7.30
   6   7 -11   31.50   11.00
  -6   7 -11   13.40    7.30
  -6  -7  11   11.40    9.10
   6   7 -12   37.20   12.60
  -6  -7  12   56.49   13.50
  -6   7 -12   44.50   10.30
   6   7 -13   14.70   10.50
  -6  -7  13   11.10    9.90
  -6   7 -13    6.70    8.00
  -6   7 -14   38.90   10.60
  -6  -7  14   20.30   12.40
  -7  -7   0  297.57   20.20
  -7   7   0  326.37   20.00
  -7   7   1  369.16   22.80
  -7  -7  -1  368.06   23.10
  -7   7  -1  388.86   23.10
  -7  -7   1  365.86   23.70
  -7   7   2   94.99    9.80
  -7  -7  -2   57.99    8.00
  -7  -7   2   56.39    9.20
  -7   7  -2   62.59    8.40
  -7  -7  -3   51.49    7.60
  -7   7   3   60.09    7.70
  -7  -7   3   37.20    8.00
  -7   7  -3   45.70    7.60
  -7   7   4  203.68   15.00
  -7  -7  -4  203.68   14.30
  -7   7  -4  233.58   15.80
  -7  -7   4  209.48   17.00
  -7  -7  -5  206.58   13.80
  -7   7   5  209.98   14.90
  -7   7  -5  195.48   15.10
  -7  -7   5  200.38   17.00
  -7   7   6    8.10    4.90
  -7  -7  -6    5.00    4.40
  -7   7  -6   -0.80    4.00
  -7  -7   6    8.10    6.50
  -7   7   7   70.39    9.00
  -7  -7   7   76.99   11.90
  -7   7  -7   67.19    9.70
  -7   7   8   29.80    6.30
  -7  -7   8    6.50    6.90
  -7   7  -8   20.40    6.70
  -7   7  -8   30.60    8.10
  -7  -7   9  202.98   22.70
  -7   7  -9  240.58   19.10
  -7   7  -9  265.67   19.70
  -7  -7  10   26.60   10.50
  -7   7 -10   25.40    8.30
  -7   7 -10   21.90   11.70
  -7   7 -11   45.30   10.20
  -7  -7  11   47.10   12.20
  -7   7 -12   29.90    8.80
  -7  -7  12    4.20    9.60
  -7   7 -13   11.40    8.80
  -7  -7  13    7.00   10.20
  -7   7 -14    5.10    8.50
  -7  -7  14    7.80   11.00
  -8   7   0  988.60   53.99
  -8  -7   0 1019.10   54.89
  -8  -7  -1   40.90    8.00
  -8   7   1   42.50    7.30
  -8   7  -1   42.80    7.30
  -8  -7   1   44.10    8.10
  -8  -7  -2  599.24   33.70
  -8   7   2  568.84   33.30
  -8   7  -2  588.44   33.80
  -8  -7   2  564.64   34.90
  -8   7   3   29.50    6.20
  -8  -7  -3   20.10    5.90
  -8  -7   3   27.20    7.90
  -8   7  -3   21.10    6.20
  -8   7   4  228.78   15.50
  -8  -7  -4  190.38   14.50
  -8  -7   4  194.78   18.80
  -8   7  -4  195.58   15.50
  -8  -7  -5   13.10    5.10
  -8   7   5   12.70    5.40
  -8  -7   5   15.70    7.60
  -8   7  -5   28.40    7.10
  -8  -7  -6  103.39   11.70
  -8   7   6   97.09   11.20
  -8   7  -6  101.19   11.90
  -8  -7   6   85.69   13.20
  -8   7   7   18.60    6.00
  -8  -7   7   14.30    8.30
  -8   7  -7    5.80    5.40
  -8   7   8  148.39   13.80
  -8  -7   8  119.19   16.50
  -8   7  -8  141.79   15.00
  -8   7  -9    2.80    7.20
  -8  -7   9   -2.60    8.00
  -8   7  -9    4.00    6.20
  -8   7 -10   21.20    8.70
  -8  -7  10   43.50   12.10
  -8  -7  11   10.70    9.90
  -8   7 -11   18.20    8.20
  -8  -7  12   62.29   14.60
  -8   7 -12   45.50   10.80
  -8  -7  13   -1.60   10.80
  -8   7 -13  -17.70    6.70
  -9  -7   0   40.80    8.50
  -9   7   0   36.30    7.60
  -9  -7  -1  206.88   16.60
  -9   7   1  219.38   16.20
  -9  -7   1  205.58   17.10
  -9   7  -1  224.28   16.40
  -9   7   2   81.39   10.20
  -9  -7  -2   81.89   10.70
  -9   7  -2   63.99    9.20
  -9  -7   2   61.89   10.40
  -9  -7  -3  176.88   14.80
  -9   7   3  202.58   15.10
  -9   7  -3  176.08   14.90
  -9  -7   3  172.28   17.60
  -9   7   4   47.10    8.30
  -9  -7  -4   36.00    7.40
  -9  -7   4   44.90   10.20
  -9   7  -4   38.70    8.00
  -9   7   5  154.28   14.70
  -9  -7  -5  153.98   13.80
  -9   7  -5  134.79   14.60
  -9  -7   5  127.59   16.30
  -9  -7  -6   81.09   11.70
  -9   7   6   80.29   10.40
  -9   7  -6   72.79   10.40
  -9  -7   6   67.69   12.10
  -9   7   7  278.17   19.50
  -9  -7   7  268.27   25.30
  -9   7  -7  270.47   20.10
  -9   7   8   10.90    6.30
  -9   7  -8    2.50    5.70
  -9  -7   8    4.10    8.70
  -9   7  -9   54.79   10.50
  -9  -7   9   93.49   15.40
  -9   7 -10   57.79   11.30
  -9  -7  10   74.29   15.50
  -9  -7  11    7.90   10.20
  -9   7 -11    0.00    6.90
  -9  -7  12    2.00   11.20
  -9   7 -12    3.40    8.10
  -9  -7  13   22.60   13.40
  -9   7 -13   17.10    9.80
 -10   7   0   10.70    5.80
 -10  -7   0    8.40    6.20
 -10   7   1   44.30    8.70
 -10  -7  -1   40.40    9.20
 -10   7  -1   27.30    6.90
 -10  -7   1   66.69   11.10
 -10  -7  -2  183.28   17.70
 -10   7   2  212.28   16.20
 -10  -7   2  241.18   21.60
 -10   7  -2  190.98   16.00
 -10  -7  -3   11.60    6.20
 -10   7   3    5.30    5.40
 -10  -7   3    5.20    6.80
 -10   7  -3   -2.10    4.40
 -10   7   4   98.39   12.30
 -10  -7  -4  106.59   12.10
 -10   7  -4  108.69   12.80
 -10  -7   4  122.09   15.20
 -10  -7  -5   62.49    9.60
 -10   7   5   60.79    9.90
 -10  -7   5   60.89   11.50
 -10   7  -5   58.89    9.90
 -10   7   6   94.09   12.50
 -10   7  -6  117.79   13.60
 -10  -7   6   86.59   15.00
 -10   7   7   34.10    8.40
 -10  -7   7   39.10   11.90
 -10   7  -7   49.50    9.20
 -10   7   8   38.70    8.90
 -10   7  -8   35.20    8.40
 -10  -7   8   40.30   12.60
 -10   7   9   16.80   10.10
 -10   7  -9   40.30    9.40
 -10  -7   9   41.40   12.40
 -10  -7  10   -5.70    9.20
 -10   7 -10   18.40    8.50
 -10  -7  11   45.50   14.00
 -10   7 -11   40.90   10.60
 -10  -7  12   52.59   14.80
 -10   7 -12   31.80   10.80
 -11   7   0   22.50    7.10
 -11  -7   0   35.50    9.60
 -11   7   1   42.10    8.80
 -11  -7  -1   67.79   11.30
 -11   7  -1   63.59   10.20
 -11  -7   1   76.89   12.10
 -11   7   2   25.40    7.40
 -11  -7  -2   25.80    8.10
 -11  -7   2   22.20    8.80
 -11   7  -2   14.10    6.40
 -11   7   3  171.88   16.90
 -11  -7   3  134.79   17.40
 -11   7  -3  169.48   16.90
 -11  -7  -4   58.19   10.00
 -11   7   4   37.30    8.80
 -11  -7   4   39.40   10.50
 -11   7  -4   53.39   10.20
 -11   7   5   63.19   10.80
 -11  -7  -5   74.69   10.70
 -11  -7   5   49.40   11.70
 -11   7  -5   67.59   11.40
 -11   7   6   43.10    9.40
 -11  -7   6   50.49   12.70
 -11   7  -6   65.99   11.20
 -11   7   7  113.09   13.70
 -11  -7   7   93.29   16.20
 -11   7  -7   79.79   12.40
 -11   7   8    7.80    6.80
 -11   7  -8   17.00    8.40
 -11  -7   8   -1.50    9.00
 -11   7   9   62.39   10.90
 -11  -7   9   52.99   14.10
 -11   7  -9   45.00   10.70
 -11   7 -10   25.00    9.80
 -11  -7  10   24.90   12.30
 -11  -7  11   26.60   13.50
 -11   7 -11   46.80   11.50
 -12   7   0  159.88   17.20
 -12  -7   0  153.48   18.10
 -12   7   1  140.29   16.10
 -12  -7  -1  152.78   16.90
 -12  -7   1  150.68   17.90
 -12   7  -1  135.29   15.70
 -12   7   2  220.48   18.50
 -12   7  -2  222.58   21.00
 -12  -7   2  267.17   21.60
 -12   7   3   13.40    6.50
 -12  -7  -3   -2.50    6.20
 -12  -7   3   -6.80    6.50
 -12   7  -3    2.20    5.90
 -12   7   4  127.79   15.10
 -12  -7  -4  131.09   15.20
 -12  -7   4  185.98   20.60
 -12   7  -4  122.89   15.60
 -12   7   5   -0.50    6.00
 -12  -7  -5    5.80    6.20
 -12  -7   5   -2.30    7.60
 -12   7  -5   -3.90    5.60
 -12   7   6   27.90    8.90
 -12   7  -6   10.50    7.80
 -12  -7   6   29.50   10.90
 -12   7   7   17.10    8.00
 -12  -7   7    5.20    8.90
 -12   7  -7   13.30    8.10
 -12   7   8    8.50    7.50
 -12   7  -8   12.00    7.90
 -12  -7   8    1.40   10.60
 -12   7   9   42.90   10.60
 -12   7  -9   46.90   11.10
 -12  -7   9    9.40   10.90
 -12  -7  10   11.40   12.20
 -12   7 -10   48.60   11.60
 -12  -7  11   -9.90   10.60
 -12   7 -11   15.50    9.60
 -13   7   0   32.90    9.40
 -13  -7   0   47.40   11.50
 -13  -7  -1   39.00   10.90
 -13   7   1   51.39   10.80
 -13  -7   1   73.39   14.10
 -13   7  -1   44.60    9.70
 -13  -7  -2    8.80    7.40
 -13   7   2   30.70    9.10
 -13   7  -2   22.10    7.30
 -13  -7   2    2.40    9.30
 -13   7   3  107.29   14.30
 -13  -7  -3  104.19   14.10
 -13  -7   3   93.79   16.00
 -13   7  -3  110.09   14.10
 -13  -7  -4   23.50    8.10
 -13   7   4   11.40    7.30
 -13   7  -4   -0.10    6.80
 -13  -7   4   18.80    9.60
 -13  -7  -5  135.49   15.80
 -13   7   5  119.49   15.60
 -13   7  -5  125.59   16.40
 -13  -7   5  113.39   17.30
 -13   7   6   78.39   12.70
 -13   7  -6   62.29   11.90
 -13  -7   6   81.59   16.00
 -13   7   7   67.49   12.50
 -13  -7   7   56.19   14.80
 -13   7  -7   73.89   13.60
 -13   7   8   17.90    9.00
 -13  -7   8   23.40   11.80
 -13   7  -8    1.00    7.80
 -13   7   9   35.40   10.40
 -13   7  -9   32.70   10.80
 -13  -7   9   15.90   12.40
 -13   7 -10  -17.40    6.90
 -13  -7  10   -1.10   11.80
 -14  -7   0   22.10   10.10
 -14   7   0   23.50    9.00
 -14   7   1   19.50    8.80
 -14  -7  -1   12.30    9.10
 -14   7  -1    5.00    6.60
 -14  -7   1   13.70    9.70
 -14  -7  -2   44.90   11.20
 -14   7   2   54.99   11.30
 -14  -7   2   56.49   13.90
 -14   7  -2   36.40    9.80
 -14   7   3   -6.50    5.80
 -14  -7  -3   10.10    7.80
 -14   7  -3   -2.50    6.30
 -14  -7   3   -4.60    8.80
 -14  -7  -4   80.69   13.50
 -14   7   4   80.69   13.70
 -14  -7   4   93.69   17.10
 -14   7  -4  100.79   14.70
 -14   7   5   34.00   10.20
 -14  -7  -5   40.10   10.40
 -14   7  -5   25.30    9.20
 -14  -7   5   34.50   12.40
 -14   7   6   63.69   12.60
 -14   7  -6   47.30   11.60
 -14  -7   6   38.00   12.80
 -14   7   7    7.10    8.10
 -14  -7   7   25.50   12.90
 -14   7  -7   -2.30    7.10
 -14   7   8   19.40   10.30
 -14  -7   8    6.00   11.80
 -14   7  -8    0.30    8.30
 -15   7   0   -5.50    6.40
 -15  -7   0   -2.80    8.50
 -15  -7  -1    8.90    9.90
 -15   7   1   42.80   11.60
 -15  -7   1   35.70   12.00
 -15   7  -1   60.99   12.20
 -15   7   2   33.60   10.60
 -15  -7  -2   18.40   10.00
 -15  -7   2   28.10   12.10
 -15   7  -2   20.60    8.70
 -15   7   3    2.00    7.80
 -15  -7  -3    6.00    7.60
 -15   7  -3   12.60    8.70
 -15  -7   3   24.30   11.70
 -15  -7  -4   -4.70    8.20
 -15   7   4   28.70   10.20
 -15   7  -4  -12.30    6.00
 -15  -7   4   -2.00    9.80
 -15   7   5   31.70   11.00
 -15  -7  -5   11.20    9.10
 -15  -7   5   28.50   13.10
 -15   7  -5   22.00    9.00
 -15   7   6   25.50   10.60
 -15  -7   6   25.10   12.90
 -15   7  -6   22.90    9.50
 -15   7   7   63.99   13.60
 -15  -7   7   55.79   15.90
 -15   7  -7   37.50   11.20
 -16   7   0   75.99   14.50
 -16  -7   0   75.09   15.20
 -16   7   1   14.80    9.40
 -16  -7  -1    5.60    9.40
 -16   7  -1   19.70    9.60
 -16  -7   1   11.90   10.80
 -16   7   2   94.99   15.40
 -16  -7  -2   66.09   13.50
 -16   7  -2   65.49   13.10
 -16  -7   2   62.89   14.90
 -16  -7  -3   -4.10    7.50
 -16   7   3    0.20    8.00
 -16  -7   3    9.40   11.30
 -16   7  -3   -2.80    7.60
 -16   7   4   13.00    9.40
 -16  -7  -4   10.20    9.20
 -16  -7   4    8.00   11.30
 -16   7  -4    6.80    8.70
 -16  -7   5  -15.90    9.10
   0   8   0  648.84   33.90
   0   8   1  176.58   11.00
   0   8  -1  196.38   11.90
   0   8  -2  576.94   31.30
   0   8   2  596.04   29.90
   0   8  -2  556.94   33.00
   0   8   3  204.28   11.50
   0   8  -3  207.38   13.60
   0   8  -3  215.48   15.50
   0   8  -4   37.10    5.90
   0   8  -4   32.40    6.90
   0   8  -5  271.47   19.50
   0   8  -5  273.97   17.80
   0   8  -6  503.95   29.40
   0   8  -6  497.25   30.90
   0   8  -7   52.19    8.10
   0   8  -7   49.20    9.30
   0   8  -8  225.48   18.90
   0   8  -8  216.88   16.90
   0   8  -9   20.00    8.40
   0   8  -9   16.30    6.50
   0   8 -10   65.39   10.50
   0   8 -11   -2.60    6.20
   0   8 -12   59.09   11.50
   0   8 -13   13.90    8.80
   0   8 -14   -3.10    8.30
   0   8 -15   22.70   11.30
  -1   8   0    1.70    2.00
   1   8   0    1.60    2.10
  -1   8   1  568.74   28.60
   1   8  -1  581.64   29.70
   1   8  -1  518.65   31.10
   1   8   1  499.85   28.60
  -1   8  -1  550.04   29.20
   1   8  -2  298.37   17.40
   1   8  -2  255.97   18.60
  -1   8   2  292.77   15.70
  -1   8  -2  299.67   17.10
   1   8   2  285.67   16.00
   1   8  -3  572.14   32.00
   1   8  -3  561.64   33.40
  -1   8   3  591.34   29.50
   1   8   3  565.24   29.70
  -1   8  -3  595.54   31.60
   1   8  -4  124.99   12.90
   1   8  -4  112.79   10.60
  -1   8   4  102.49    6.30
  -1   8  -4   96.09   11.40
  -1   8  -4  121.89    9.40
   1   8  -5  352.26   23.50
   1   8  -5  343.77   21.90
  -1   8  -5  371.96   21.80
  -1   8  -5  351.96   23.20
   1   8  -6  178.78   15.80
   1   8  -6  167.18   14.00
  -1   8  -6  210.68   14.30
  -1   8  -6  199.38   16.20
   1   8  -7  150.68   14.60
   1   8  -7  183.08   17.50
  -1   8  -7  157.28   16.10
  -1   8  -7  137.19   13.50
   1   8  -8   15.50    6.70
   1   8  -8   34.10    9.20
  -1   8  -8   42.10    8.10
  -1   8  -8   22.70    8.20
   1   8  -9   26.20    7.10
  -1   8  -9   29.50    7.40
  -1   8  -9   16.00    8.50
   1   8 -10   74.49   11.90
  -1   8 -10   85.89   12.00
  -1   8 -10   87.39   13.60
   1   8 -11   59.09   11.10
  -1   8 -11   44.90    9.80
   1   8 -12   25.40    9.30
  -1   8 -12   28.30    9.40
   1   8 -13   67.29   13.70
  -1   8 -13  101.69   14.40
   1   8 -14    1.10    9.30
  -1   8 -14   -4.30    8.10
   1   8 -15   34.40   12.70
  -1   8 -15   13.70   10.60
  -2   8   0    1.70    2.10
   2   8   0    0.20    2.30
   2   8   0    3.10    3.70
   2   8  -1  433.06   24.70
  -2   8   1  412.76   21.90
   2   8  -1  397.36   23.10
   2   8   1  384.06   23.80
  -2   8  -1  386.96   22.50
   2   8   1  419.56   22.50
   2   8  -2  402.46   25.40
   2   8  -2  379.36   23.80
  -2   8   2  422.76   22.30
   2   8   2  453.25   22.80
  -2   8  -2  423.86   23.60
   2   8  -3   56.19    7.60
   2   8  -3   64.49    9.10
  -2   8   3   54.79    4.50
  -2  -8  -3   58.39    4.70
  -2   8  -3   55.49    7.00
   2   8  -4  153.78   14.50
   2   8  -4  133.49   12.40
  -2   8   4  124.19    7.80
  -2   8  -4  138.29   10.30
  -2   8   5  114.69    7.10
   2   8  -5  119.19   12.00
   2   8  -5  129.89   13.90
  -2   8  -5  151.98   10.80
  -2   8  -5  118.89   12.70
   2   8  -6  231.08   17.40
   2   8  -6  256.87   19.50
  -2   8  -6  251.17   16.70
  -2   8  -6  243.68   18.50
   2   8  -7   29.80    7.50
   2   8  -7   20.80    8.10
  -2   8  -7   38.10    6.70
  -2   8  -7   39.30    8.60
   2   8  -8  258.97   20.20
  -2   8  -8  286.77   19.70
  -2   8  -8  297.47   21.60
   2   8  -9   57.59   10.10
  -2   8  -9   37.20    9.40
  -2   8  -9   71.09    9.90
   2   8 -10  113.69   14.90
  -2   8 -10   98.69   12.60
  -2   8 -10  108.49   14.90
   2   8 -11   16.20    8.20
  -2   8 -11    5.20    8.80
  -2   8 -11   18.30    7.70
   2   8 -12   16.30    8.90
  -2   8 -12   21.30    8.20
   2   8 -13   18.40    9.60
  -2   8 -13   25.60    9.80
   2   8 -14   39.10   12.50
  -2   8 -14   30.20   10.60
   2   8 -15  -10.00    9.90
  -2   8 -15   16.50   10.30
   3   8   0  443.36   23.90
  -3   8   0  384.66   22.70
   3   8   0  429.96   25.10
  -3   8   1  324.67   18.50
   3   8  -1  316.97   19.80
  -3  -8  -1  354.06   19.20
   3   8  -1  333.27   21.20
  -3   8  -1  330.77   19.10
   3   8   1  336.27   19.30
   3   8   1  307.87   20.20
   3   8  -2  207.18   14.90
  -3   8   2  181.58   11.10
  -3  -8  -2  181.48   11.30
   3   8  -2  188.88   13.00
  -3   8  -2  159.18   11.70
   3   8   2  177.38   12.70
  -3   8   3  275.77   15.60
   3   8  -3  261.67   17.90
  -3  -8  -3  288.57   15.60
   3   8  -3  290.37   19.80
  -3   8  -3  290.27   17.30
   3   8   3  256.37   17.00
   3   8  -4   27.60    7.30
   3   8  -4   25.70    5.80
  -3  -8  -4   24.10    3.10
  -3   8   4   28.40    3.70
   3   8   4   20.00    4.40
  -3   8  -4   34.70    6.00
   3   8  -5   57.49   10.10
   3   8  -5   61.89    9.20
  -3   8   5   59.69    5.00
  -3   8  -5   67.19    8.10
   3   8  -6  134.29   13.40
   3   8  -6  124.79   15.10
  -3   8  -6  126.59   12.00
  -3   8  -6  102.99   12.90
   3   8  -7   59.89   10.00
  -3   8  -7   73.89    9.40
  -3   8  -7   58.49   10.00
   3   8  -8   24.90    7.60
  -3   8  -8   36.40    7.50
  -3   8  -8   36.00    9.00
   3   8  -9   27.90    8.00
  -3   8  -9   59.19   11.00
  -3   8  -9   50.09    8.60
   3   8 -10   48.80   10.40
  -3   8 -10   29.80    9.90
  -3   8 -10   50.89    9.20
   3   8 -11   69.09   12.60
  -3   8 -11   51.09   11.50
  -3   8 -11   62.09   10.50
   3   8 -12   24.40    9.80
  -3   8 -12   17.30    8.40
   3   8 -13   63.29   13.80
  -3   8 -13   59.59   12.40
   3   8 -14    0.80    9.50
  -3   8 -14    4.10    8.10
   3   8 -15    7.00   11.30
  -3   8 -15   -7.60    8.00
   4   8   0  527.75   30.60
  -4   8   0  530.85   28.80
  -4  -8   0  530.35   29.50
   4   8   0  517.75   29.60
   4   8  -1    8.70    4.80
   4   8  -1    6.00    3.70
  -4   8   1    9.30    3.10
  -4  -8  -1   12.40    3.80
   4   8   1   13.50    4.80
  -4   8  -1   13.60    3.80
   4   8  -2  274.77   19.20
  -4  -8  -2  257.37   15.80
   4   8  -2  278.57   18.00
  -4   8   2  250.67   15.70
   4   8   2  301.37   17.50
  -4   8  -2  250.37   16.30
  -4   8   3   24.70    4.10
   4   8  -3   15.10    6.20
  -4  -8  -3   19.00    3.90
   4   8  -3   22.30    6.00
   4   8   3   26.10    5.10
  -4   8  -3   18.90    4.70
   4   8  -4   32.60    6.80
   4   8  -4   29.10    7.50
  -4  -8  -4   29.40    4.20
  -4   8   4   28.40    4.40
  -4   8  -4   39.30    6.00
   4   8   4   42.20    5.80
  -4   8   5  132.19    8.90
   4   8  -5  114.69   13.00
   4   8   5  115.99    9.20
  -4   8  -5  121.99   11.50
  -4   8   6  355.06   19.50
   4   8  -6  346.07   23.40
   4   8   6  345.77   19.50
  -4   8  -6  321.67   21.50
   4   8  -7   53.39    9.70
  -4   8  -7   58.39   10.30
  -4   8  -7   60.69    8.70
   4   8  -8  130.79   15.50
  -4   8  -8  179.88   16.70
  -4   8  -8  136.39   13.80
   4   8  -9   17.90    8.00
  -4   8  -9    5.20    5.60
  -4   8  -9   15.30    7.90
   4   8 -10  134.79   16.90
  -4   8 -10  155.68   16.80
  -4   8 -10  151.08   15.80
   4   8 -11    7.70    7.80
  -4   8 -11    8.50    6.90
  -4   8 -11    3.50    8.30
   4   8 -12   23.30   10.10
  -4   8 -12   52.69   12.10
  -4   8 -12   39.90    9.40
   4   8 -13   40.90   13.10
  -4   8 -13   38.10   10.10
   4   8 -14   20.40   11.70
  -4   8 -14   33.70   10.70
  -5  -8   0  176.08   13.10
   5   8   0  192.28   14.40
  -5   8   0  179.88   12.50
  -5  -8  -1  207.88   14.10
   5   8  -1  194.58   15.70
  -5   8   1  199.18   13.60
  -5  -8   1  217.88   15.00
  -5   8  -1  210.48   14.00
   5   8   1  241.08   15.70
  -5   8   2    7.90    3.50
  -5  -8  -2    2.60    3.30
   5   8  -2    0.10    3.90
   5   8   2    8.70    4.10
  -5   8  -2    4.20    3.30
  -5  -8   2   14.60    5.00
  -5  -8  -3  579.44   31.50
  -5   8   3  580.64   31.80
   5   8  -3  570.14   34.10
  -5   8  -3  609.24   32.80
   5   8   3  558.14   32.50
  -5  -8   3  618.84   34.50
   5   8  -4  100.79   11.80
  -5  -8  -4   95.09    7.80
  -5   8   4  107.19    8.50
   5   8   4   97.79    8.70
  -5   8  -4   94.89   10.00
  -5   8   5  417.06   23.10
   5   8  -5  419.56   26.50
   5   8   5  375.86   22.70
  -5   8  -5  418.86   24.60
   5   8  -6    6.90    6.10
  -5   8   6   -0.20    3.10
  -5   8  -6    0.70    4.10
   5   8  -7   61.49   11.10
  -5   8  -7   67.89   10.70
  -5   8  -7   60.19    8.80
   5   8  -8  117.59   14.80
  -5   8  -8  123.69   13.30
  -5   8  -8  116.49   14.40
   5   8  -9   31.60    9.50
  -5   8  -9   33.30    7.50
  -5   8  -9   24.70    8.50
   5   8 -10   -0.50    7.10
  -5   8 -10    3.90    5.70
  -5   8 -10    7.80    8.30
   5   8 -11   97.49   15.50
  -5   8 -11  114.19   15.20
  -5   8 -11   94.69   13.00
   5   8 -12   21.40   10.60
  -5   8 -12    7.30    7.50
   5   8 -13   25.80   12.60
  -5   8 -13   22.10    9.10
   5   8 -14   34.70   13.00
  -5   8 -14   16.70   10.00
  -6  -8   0    3.20    4.10
  -6   8   0    6.80    3.80
  -6  -8  -1   74.89    8.80
  -6   8   1   71.49    8.30
  -6   8  -1   67.69    8.20
  -6  -8   1   88.09   10.40
  -6   8   2  133.79   11.00
  -6  -8  -2  139.09   11.30
  -6   8  -2  160.68   11.70
  -6  -8   2  153.88   14.30
  -6  -8  -3  221.38   14.20
  -6   8   3  208.38   14.20
  -6  -8   3  195.48   16.00
  -6   8  -3  188.68   14.40
  -6  -8  -4  209.78   13.60
  -6   8   4  213.08   14.20
  -6  -8   4  197.88   18.50
  -6   8  -4  188.28   14.60
  -6   8   5   11.30    4.40
  -6  -8  -5   10.40    3.90
   6   8  -5    0.00    5.40
  -6  -8   5    6.50    6.40
  -6   8  -5    8.70    4.60
   6   8  -6  226.78   19.20
  -6   8   6  244.78   15.90
  -6   8  -6  264.47   17.60
  -6  -8   6  221.28   19.10
  -6   8   7  192.78   14.30
   6   8  -7  247.18   22.20
  -6   8  -7  198.18   15.90
  -6  -8   7  248.98   21.70
   6   8  -8  128.59   16.20
  -6   8  -8  120.59   13.50
  -6   8  -8  165.98   16.30
  -6  -8   8  131.19   16.40
   6   8  -9    8.30    8.10
  -6  -8   9    3.00    7.50
  -6   8  -9   14.50    7.80
  -6   8  -9    5.90    6.10
   6   8 -10   61.49   13.30
  -6   8 -10   69.79   12.20
  -6  -8  10   35.60   10.80
  -6   8 -10   60.79   10.70
   6   8 -11   30.60   11.20
  -6  -8  11   36.40   11.90
  -6   8 -11   21.50    8.20
   6   8 -12   43.80   13.70
  -6   8 -12   22.20    9.40
  -6  -8  12   24.00   11.40
   6   8 -13    9.90   10.90
  -6  -8  13   16.40   11.70
  -6   8 -13   12.70    9.40
   6   8 -14   -1.60   10.20
  -6   8 -14   23.70   10.10
  -6  -8  14   31.50   13.20
  -7  -8   0    9.10    5.30
  -7   8   0   11.20    4.60
  -7   8   1  192.68   13.60
  -7  -8  -1  165.98   13.60
  -7  -8   1  173.58   16.00
  -7   8  -1  165.28   13.10
  -7  -8  -2  114.49   11.60
  -7   8   2  117.19   11.40
  -7   8  -2  126.69   12.60
  -7  -8   2  117.69   13.40
  -7   8   3  427.46   24.40
  -7  -8  -3  399.36   24.10
  -7   8  -3  397.96   24.60
  -7  -8   3  366.96   25.80
  -7  -8  -4   12.50    4.70
  -7   8   4    4.90    4.50
  -7  -8   4    2.20    5.90
  -7   8  -4   19.40    5.90
  -7   8   5   51.59    7.80
  -7  -8  -5   60.19    7.60
  -7   8  -5   78.99    9.90
  -7  -8   5   55.39   10.10
  -7   8   6   19.60    6.00
  -7   8  -6   15.50    5.70
  -7  -8   6   12.10    6.90
  -7   8   7   37.50    6.70
  -7  -8   7   32.90    9.60
  -7   8  -7   26.90    7.30
  -7  -8   8   66.29   12.00
  -7   8  -8   71.19   10.30
  -7   8  -8   60.79   11.40
  -7   8  -9   57.59   10.20
  -7   8  -9   64.79   11.90
  -7  -8   9   42.60   12.20
  -7   8 -10   -1.90    8.00
  -7  -8  10    7.80    8.70
  -7   8 -10   15.90    7.80
  -7   8 -11   45.10   10.30
  -7  -8  11   74.79   15.00
  -7   8 -12    6.40    7.80
  -7  -8  12    2.50    9.70
  -7  -8  13   22.90   12.40
  -7   8 -13   50.69   11.90
  -8  -8   0   99.69   12.20
  -8   8   0  116.29   12.20
  -8   8   1   31.70    6.70
  -8  -8  -1   13.90    6.10
  -8   8  -1   26.00    6.20
  -8  -8   1   26.60    7.50
  -8   8   2  150.18   14.50
  -8  -8  -2  167.48   13.70
  -8   8  -2  174.58   13.80
  -8  -8   2  177.98   17.20
  -8  -8  -3   27.00    6.70
  -8   8   3   37.80    7.10
  -8  -8   3   18.10    7.30
  -8   8  -3   27.40    6.70
  -8  -8  -4   34.20    6.90
  -8   8   4   31.40    7.00
  -8   8  -4   47.90    8.00
  -8  -8   4   37.40    9.60
  -8   8   5   84.09    9.80
  -8  -8  -5   51.99    7.80
  -8   8  -5   85.99   10.60
  -8  -8   5   50.19   10.70
  -8   8   6   95.19   10.90
  -8   8  -6  115.49   13.10
  -8  -8   6   99.29   14.80
  -8   8   7   37.40    7.50
  -8  -8   7   50.09   11.30
  -8   8  -7   41.40    8.20
  -8  -8   8   51.69   12.00
  -8   8  -8   54.89    9.50
  -8   8  -9    4.30    7.80
  -8   8  -9    8.50    6.50
  -8  -8   9    8.10    8.30
  -8  -8  10   43.80   12.50
  -8   8 -10   41.50   10.20
  -8  -8  11   34.20   12.10
  -8   8 -11   16.10    8.80
  -8   8 -12   67.89   12.60
  -8  -8  12   50.89   13.90
  -8  -8  13   17.00   11.80
  -8   8 -13   28.70   10.30
  -9   8   0    2.60    4.90
  -9  -8   0   11.30    6.50
  -9   8   1   93.49   11.10
  -9  -8  -1   70.99   10.60
  -9   8  -1   80.19   10.70
  -9  -8   1   83.79   11.90
  -9   8   2  192.38   15.80
  -9  -8  -2  216.98   16.50
  -9   8  -2  182.68   15.70
  -9  -8   2  240.88   20.80
  -9   8   3  157.78   14.60
  -9  -8  -3  164.58   14.90
  -9   8  -3  134.59   14.40
  -9  -8   3  143.79   16.60
  -9   8   4  171.08   15.90
  -9  -8  -4  174.68   14.60
  -9   8  -4  200.38   17.60
  -9  -8   4  196.38   19.80
  -9   8   5  154.08   14.20
  -9  -8  -5  112.69   12.20
  -9  -8   5  121.19   16.20
  -9   8  -5  161.28   15.40
  -9   8   6  171.08   14.40
  -9   8  -6  165.38   16.00
  -9  -8   6  188.48   20.20
  -9   8   7   85.49   11.00
  -9  -8   7  103.29   15.40
  -9   8  -7   80.29   11.70
  -9  -8   8  -13.90    7.20
  -9   8  -8   -8.90    5.30
  -9  -8   9   21.90   11.00
  -9   8  -9   14.80    7.40
  -9   8 -10   76.19   12.40
  -9  -8  10   69.99   15.70
  -9  -8  11   45.50   13.80
  -9   8 -11   67.89   12.70
  -9   8 -12   21.50    9.60
  -9  -8  12   20.80   13.30
 -10   8   0   21.90    6.90
 -10  -8   0   17.90    7.90
 -10  -8  -1  262.57   20.20
 -10   8   1  250.97   18.70
 -10  -8   1  240.68   20.50
 -10   8  -1  257.47   19.00
 -10  -8  -2  168.58   16.90
 -10   8   2  200.48   15.90
 -10   8  -2  207.78   16.20
 -10  -8   2  180.68   18.80
 -10  -8  -3  120.29   13.60
 -10   8   3  134.09   14.40
 -10   8  -3  135.59   14.70
 -10  -8   3  143.49   16.80
 -10  -8  -4  124.29   13.10
 -10   8   4  137.29   13.90
 -10   8  -4  112.29   13.30
 -10  -8   4   95.69   14.50
 -10   8   5  208.78   17.30
 -10  -8  -5  251.77   20.00
 -10   8  -5  221.78   18.00
 -10  -8   5  186.38   21.00
 -10   8   6  279.17   20.30
 -10   8  -6  276.77   21.10
 -10  -8   6  293.97   24.20
 -10   8   7   74.39   11.20
 -10  -8   7   85.19   15.40
 -10   8  -7   72.59   11.70
 -10   8   8   51.59   10.60
 -10   8  -8   73.79   11.50
 -10  -8   8   49.30   13.00
 -10  -8   9   92.69   16.70
 -10   8  -9  118.29   15.20
 -10  -8  10   16.60   12.20
 -10   8 -10   12.10    8.20
 -10  -8  11   19.80   12.80
 -10   8 -11    2.70    8.50
 -10  -8  12   20.20   13.20
 -10   8 -12   23.90   10.70
 -11  -8   0   86.89   13.40
 -11   8   0   94.99   12.40
 -11   8   1  120.19   14.00
 -11  -8  -1  102.89   13.60
 -11   8  -1   98.19   12.90
 -11  -8   1   93.69   14.00
 -11  -8  -2    8.60    7.00
 -11   8   2    4.40    5.80
 -11   8  -2   12.60    6.90
 -11  -8   2   13.10    8.30
 -11   8   3  168.08   16.50
 -11   8  -3  136.79   15.80
 -11  -8   3  172.28   19.10
 -11  -8  -4   16.90    7.00
 -11   8   4    9.90    6.20
 -11   8  -4    9.70    6.40
 -11  -8   4   14.00    9.10
 -11   8   5   25.30    7.70
 -11  -8   5   10.50    8.80
 -11   8  -5   11.10    7.30
 -11   8   6   10.40    7.00
 -11   8  -6   24.70    7.90
 -11  -8   6    8.50    9.90
 -11   8   7    0.30    5.80
 -11   8  -7   -1.40    6.30
 -11  -8   7   -6.00    6.70
 -11   8   8    2.10    6.60
 -11  -8   8    2.80    9.60
 -11   8  -8    4.30    7.20
 -11   8  -9   23.60    9.10
 -11  -8   9   11.90   11.50
 -11   8 -10    1.10    7.60
 -11  -8  10    6.10   11.30
 -11   8 -11   24.60   10.00
 -11  -8  11   11.30   11.80
 -12   8   0  170.78   17.30
 -12  -8   0  131.39   17.00
 -12  -8  -1   -1.70    6.80
 -12   8   1    9.90    6.30
 -12   8  -1   11.60    6.60
 -12  -8   1   -1.70    8.20
 -12   8   2  153.88   16.60
 -12  -8  -2  129.29   15.20
 -12   8  -2  107.89   13.80
 -12  -8   2  103.99   15.30
 -12  -8  -3    5.10    7.10
 -12   8   3    6.00    6.70
 -12   8  -3    2.20    6.10
 -12  -8   3    2.00    9.40
 -12  -8  -4    5.40    6.70
 -12   8   4    3.60    6.20
 -12  -8   4    6.00    8.60
 -12   8  -4   -7.70    5.40
 -12   8   5   24.20    8.30
 -12  -8   5   29.90   11.50
 -12   8  -5   12.30    8.20
 -12   8   6   12.50    7.70
 -12   8  -6   17.60    8.70
 -12  -8   6   21.40   11.10
 -12   8   7   20.90    8.50
 -12  -8   7    9.10   11.20
 -12   8  -7    9.20    8.10
 -12   8   8   47.10   10.10
 -12  -8   8   51.49   14.40
 -12   8  -8   31.70    9.60
 -12   8  -9   -3.20    7.30
 -12  -8   9    4.20   11.10
 -12   8 -10   23.70   10.40
 -12  -8  10   51.19   15.40
 -13   8   0   34.40    8.50
 -13  -8   0   32.00   10.70
 -13  -8  -1   75.29   13.30
 -13   8   1   62.19   11.70
 -13   8  -1   77.29   12.40
 -13  -8   1   55.39   12.90
 -13   8   2   29.20    9.10
 -13  -8  -2   19.40    8.80
 -13   8  -2    4.20    6.10
 -13  -8   2    7.60    9.50
 -13   8   3  105.19   13.90
 -13  -8  -3   69.59   12.20
 -13  -8   3   83.29   15.10
 -13   8  -3   67.49   12.20
 -13  -8  -4   19.10    8.50
 -13   8   4   19.50    8.30
 -13   8  -4    6.40    7.50
 -13  -8   4   24.40   11.10
 -13   8   5   51.79   10.80
 -13   8  -5   75.89   12.60
 -13  -8   5   65.99   15.20
 -13   8   6   10.80    7.90
 -13   8  -6   21.20    9.00
 -13  -8   6   22.10   11.60
 -13   8   7   14.10    8.10
 -13  -8   7   16.20   12.50
 -13   8  -7   15.80    8.70
 -13   8   8    6.30    7.80
 -13   8  -8   17.10    8.90
 -13  -8   8   27.40   13.50
 -13  -8   9    0.80   11.20
 -13   8  -9   -1.30    7.10
 -14   8   0    5.20    6.60
 -14  -8   0   -4.20    8.90
 -14  -8  -1   26.80   10.60
 -14   8   1   31.80    9.50
 -14   8  -1   28.60    9.00
 -14  -8   1   18.70   10.40
 -14   8   2   38.30   10.50
 -14  -8  -2   32.30   10.10
 -14   8  -2   18.50    8.80
 -14  -8   2   42.90   13.00
 -14  -8  -3   28.30   10.00
 -14   8   3   22.10    9.00
 -14   8  -3   35.10    9.90
 -14  -8   3   25.40   12.20
 -14   8   4  108.09   15.00
 -14  -8  -4  103.09   14.60
 -14   8  -4   97.69   15.00
 -14  -8   4   85.79   16.90
 -14   8   5   11.50    8.00
 -14   8  -5    5.40    7.90
 -14  -8   5    7.40   10.40
 -14   8   6  123.69   16.30
 -14   8  -6  151.48   18.60
 -14  -8   6   88.49   17.70
 -14   8   7   35.70   11.10
 -14  -8   7   35.30   13.90
 -14   8  -7   32.50   10.90
 -14   8   8   37.10   10.90
 -14   8  -8   32.10   10.40
 -14  -8   8   13.70   12.10
 -15  -8   0   25.90   11.40
 -15   8   0    5.20    7.60
 -15   8   1   13.50    9.50
 -15  -8  -1   40.20   12.10
 -15   8  -1   30.20   10.10
 -15  -8   1   24.50   12.10
 -15  -8  -2    8.00    9.20
 -15   8   2   12.00    8.80
 -15  -8   2    4.00   10.30
 -15   8  -2    6.30    7.70
 -15  -8  -3   80.69   14.40
 -15   8   3  121.79   16.40
 -15   8  -3  119.09   16.70
 -15  -8   3  106.59   18.80
 -15   8   4   -6.40    6.70
 -15  -8  -4   -2.40    7.40
 -15   8  -4    9.70    7.80
 -15  -8   4   -2.10   11.80
 -15   8   5   61.89   12.90
 -15   8  -5   70.69   14.00
 -15  -8   5   59.79   15.60
 -15   8   6    3.00    8.50
 -15  -8   6   12.60   11.80
 -15   8  -6   -5.80    7.60
 -16   8   0   54.69   11.90
 -16  -8   0   37.80   13.20
 -16   8   1   17.00    9.70
 -16  -8  -1    7.30    9.80
 -16   8  -1   15.40    9.50
 -16  -8   1    9.70   11.20
 -16   8   2   21.10   10.70
 -16  -8  -2   17.40   10.30
 -16  -8   2   34.70   13.60
 -16   8  -2   44.80   11.90
 -16   8   3    5.90    9.00
 -16  -8  -3   16.20   10.40
 -16   8  -3   -0.90    7.80
 -16  -8   3   -8.80    9.50
   0   9   0   81.39    6.60
   0   9  -1   16.90    3.80
   0   9   1    8.30    2.70
   0   9  -2  193.48   13.00
   0   9  -2  201.18   15.20
   0   9   2  197.78   11.70
   0   9  -3  274.57   19.50
   0   9  -3  296.97   17.70
   0   9   3  279.27   15.40
   0   9  -4  183.78   12.70
   0   9  -4  157.78   14.00
   0   9   4  159.68    9.40
   0   9  -5   11.50    6.20
   0   9  -5   16.70    5.20
   0   9  -6   19.40    7.40
   0   9  -6   18.10    5.60
   0   9  -7   16.20    8.00
   0   9  -7   11.40    6.00
   0   9  -8   56.59    9.40
   0   9  -8   48.60   10.80
   0   9  -9   79.79   11.60
   0   9  -9   97.59   14.40
   0   9 -10   22.10    9.30
   0   9 -10   18.10    7.80
   0   9 -11   39.40    9.90
   0   9 -12  101.59   14.50
   0   9 -13   41.90   11.90
   0   9 -14    0.90    8.40
  -1   9   0  202.98   12.50
   1   9   0  203.08   12.70
   1   9  -1  136.59   10.10
   1   9  -1  157.08   12.40
  -1   9   1  136.69    9.20
   1   9   1  149.59    9.60
  -1   9  -1  137.39    9.80
   1   9  -2   84.69    8.50
   1   9  -2   82.19    9.90
  -1   9   2   69.89    5.70
  -1   9  -2   74.69    7.60
   1   9   2   67.49    6.40
  -1   9   3  195.78   10.90
   1   9  -3  203.18   13.40
   1   9  -3  181.38   14.90
  -1   9  -3  205.08   13.10
   1   9   3  169.98   11.00
   1   9  -4   90.99   11.40
   1   9  -4   72.29    8.70
  -1   9   4   81.09    5.40
  -1   9  -4   91.99    9.20
  -1   9  -4   66.69   10.10
   1   9  -5  119.09   13.80
   1   9  -5  149.59   13.20
  -1   9  -5  126.89   10.80
  -1   9  -5  122.59   14.00
   1   9  -6    0.10    5.60
   1   9  -6    7.20    5.10
  -1   9  -6    0.40    3.70
  -1   9  -6    5.90    6.50
   1   9  -7  210.18   16.80
   1   9  -7  234.68   19.50
  -1   9  -7  223.08   19.00
  -1   9  -7  222.08   16.40
   1   9  -8   19.60    8.40
   1   9  -8   15.80    6.40
  -1   9  -8   18.80    6.20
  -1   9  -8   20.40    8.20
   1   9  -9   75.69   13.30
   1   9  -9   73.19   10.80
  -1   9  -9   57.39   11.70
  -1   9  -9   56.09    9.80
   1   9 -10   16.50    7.70
  -1   9 -10   18.20    9.00
  -1   9 -10   16.00    6.90
   1   9 -11   53.09   11.20
  -1   9 -11   66.79   11.20
   1   9 -12    1.10    7.30
  -1   9 -12   14.50    8.10
   1   9 -13    7.90    9.00
  -1   9 -13    6.40    8.80
   1   9 -14   31.90   11.40
  -1   9 -14    4.10    9.00
   2   9   0   61.29    6.90
  -2   9   0   57.99    6.20
   2   9   0   70.99    9.00
   2   9  -1    8.40    3.40
  -2   9   1   10.20    2.90
   2   9  -1    8.00    4.70
  -2   9  -1    4.10    2.90
   2   9   1    8.30    4.30
   2   9   1   14.60    3.50
   2   9  -2  174.58   13.20
  -2   9   2  193.28   11.50
   2   9  -2  218.48   15.80
   2   9   2  179.38   12.00
  -2   9  -2  204.58   13.00
  -2   9   3   18.90    3.00
   2   9  -3   19.90    5.00
  -2  -9  -3   23.30    3.50
   2   9  -3   23.00    6.60
  -2   9  -3   17.10    4.30
   2   9  -4  215.58   15.00
   2   9  -4  213.38   16.60
  -2   9   4  208.38   11.30
  -2  -9  -4  177.78   11.00
  -2   9  -4  208.58   13.90
   2   9  -5  273.77   18.90
   2   9  -5  277.47   20.60
  -2   9  -5  260.37   19.80
  -2   9  -5  278.27   17.90
   2   9  -6  310.87   23.10
   2   9  -6  313.67   21.00
  -2   9  -6  309.87   20.00
  -2   9  -6  294.47   21.80
   2   9  -7  222.18   18.30
   2   9  -7  238.28   23.00
  -2   9  -7  283.37   18.20
  -2   9  -7  251.27   20.20
   2   9  -8   72.29   11.00
   2   9  -8   72.59   12.80
  -2   9  -8   70.79    9.70
  -2   9  -8   67.69   11.70
   2   9  -9    8.90    6.60
  -2   9  -9    3.40    5.60
  -2   9  -9    5.50    7.40
   2   9 -10   48.70   10.80
  -2   9 -10   56.59   10.20
  -2   9 -10   69.99   13.20
   2   9 -11   27.70    9.50
  -2   9 -11   51.29   10.00
  -2   9 -11   50.29   11.90
   2   9 -12   25.00    9.70
  -2   9 -12   27.80    8.70
   2   9 -13   58.49   12.90
  -2   9 -13   28.80   10.60
   2   9 -14   64.49   14.40
  -2   9 -14   51.99   12.50
   3   9   0   -1.50    2.60
   3   9   0    7.10    4.50
  -3   9   0    3.20    2.50
   3   9  -1  167.58   13.40
  -3   9   1  142.29   10.10
   3   9  -1  157.08   11.60
   3   9   1  142.49   12.20
  -3   9  -1  147.39   10.60
   3   9   1  172.98   11.30
   3   9  -2  122.39   11.40
   3   9  -2  133.79   13.80
  -3  -9  -2  103.79    8.20
  -3   9   2  107.89    7.80
   3   9   2  100.29   10.60
  -3   9  -2  114.79    9.10
  -3   9   3   33.40    4.10
   3   9  -3   36.40    7.70
   3   9  -3   20.70    5.30
  -3  -9  -3   24.60    3.90
  -3   9  -3   25.10    5.00
   3   9   3   20.10    5.10
   3   9  -4   62.39    8.80
  -3   9   4   62.39    5.50
   3   9  -4   60.79   10.20
  -3  -9  -4   61.29    5.00
  -3   9  -4   66.69    8.10
   3   9   4   40.60    6.60
   3   9  -5   21.40    7.80
   3   9  -5   14.90    5.90
  -3   9   5   19.80    3.20
  -3   9  -5   17.10    5.20
   3   9  -6  149.59   16.80
   3   9  -6  130.89   14.30
  -3   9  -6  136.59   12.90
  -3   9  -6  149.59   16.20
   3   9  -7  100.19   12.90
  -3   9  -7  129.39   12.70
  -3   9  -7  105.89   13.90
   3   9  -8   53.99   10.00
  -3   9  -8   60.59    9.20
  -3   9  -8   64.59   11.40
   3   9  -9  128.49   16.30
  -3   9  -9  185.08   18.50
  -3   9  -9  178.18   16.50
   3   9 -10    7.40    7.40
  -3   9 -10    7.10    8.00
  -3   9 -10   10.30    6.40
   3   9 -11   42.10   10.70
  -3   9 -11   40.90    9.40
  -3   9 -11   29.70   10.40
   3   9 -12    9.50    8.90
  -3   9 -12   15.60   10.20
  -3   9 -12   11.50    7.90
   3   9 -13   -2.10    8.50
  -3   9 -13   -1.50    7.60
   3   9 -14    0.30    9.50
  -3   9 -14    3.60    9.50
  -4  -9   0  342.67   20.60
   4   9   0  353.86   21.00
   4   9   0  343.97   22.10
  -4   9   0  315.97   19.50
   4   9  -1   11.50    4.50
  -4  -9  -1    8.00    3.80
   4   9  -1    6.60    5.10
  -4   9   1    4.50    2.80
   4   9   1    4.20    3.90
  -4   9  -1    5.80    3.30
  -4   9   2  496.35   26.90
   4   9  -2  496.25   29.10
  -4  -9  -2  490.85   27.20
   4   9  -2  469.05   30.30
  -4   9  -2  468.55   27.60
   4   9   2  524.05   28.90
  -4  -9  -3   38.20    5.30
   4   9  -3   32.40    8.50
   4   9  -3   59.69    8.80
  -4   9   3   44.90    5.30
  -4   9  -3   43.00    6.50
   4   9   3   41.60    6.70
   4   9  -4  121.89   14.10
  -4   9   4  115.79    8.30
   4   9  -4  108.09   12.10
  -4  -9  -4  112.49    8.10
   4   9   4  101.39   10.10
  -4   9  -4  105.29   10.80
   4   9  -5   23.10    6.90
   4   9  -5   35.80    9.00
  -4   9   5   33.10    4.60
  -4   9  -5   40.30    6.90
   4   9   5   27.00    5.30
   4   9  -6   76.79   11.50
   4   9   6   82.19    8.40
  -4   9  -6   96.79   12.50
  -4   9  -6  109.49   11.20
   4   9  -7   38.40    9.00
  -4   9  -7   42.50    9.80
  -4   9  -7   51.89    8.40
   4   9  -8   12.90    7.10
  -4   9  -8   14.90    7.90
  -4   9  -8   17.30    6.50
   4   9  -9    6.30    7.20
  -4   9  -9   -0.10    7.00
  -4   9  -9    4.30    6.00
   4   9 -10   26.90    9.80
  -4   9 -10   54.39   11.40
  -4   9 -10   63.59   10.60
   4   9 -11   17.90    9.30
  -4   9 -11   32.70   10.80
  -4   9 -11   39.20    9.30
   4   9 -12   82.19   15.40
  -4   9 -12   72.29   12.30
  -4   9 -12   56.49   13.10
   4   9 -13   11.30   10.10
  -4   9 -13    8.70    9.10
   4   9 -14    7.40   11.20
  -4   9 -14    3.90    9.30
  -5   9   0    9.00    4.00
  -5  -9   0    6.70    4.30
   5   9   0    5.90    4.70
  -5   9   1  218.58   14.10
   5   9  -1  200.68   16.60
  -5  -9  -1  208.48   14.60
   5   9   1  223.18   16.00
  -5  -9   1  188.58   15.10
  -5   9  -1  225.88   14.50
   5   9  -2  569.24   34.30
  -5  -9  -2  588.64   32.60
   5   9  -2  619.04   36.10
  -5   9   2  597.94   32.30
   5   9   2  591.44   34.00
  -5   9  -2  586.74   33.00
  -5  -9   2  590.24   34.40
  -5   9   3  105.89    9.40
   5   9  -3   86.19   11.20
  -5  -9  -3   96.09    9.10
  -5   9  -3   96.19   10.10
   5   9   3  106.09   10.90
   5   9  -4   85.59   11.30
  -5  -9  -4   97.49    8.00
  -5   9   4   83.79    8.50
  -5   9  -4   87.29    9.70
   5   9   4  102.39   10.20
  -5   9   5   99.99    8.50
   5   9  -5  105.49   13.20
  -5   9  -5  105.39   11.40
   5   9   5  111.29    9.40
   5   9  -6   41.60    9.50
  -5   9  -6   39.10    7.40
   5   9  -7  184.98   18.70
  -5   9  -7  162.08   17.10
  -5   9  -7  146.09   14.60
   5   9  -8   45.70   10.30
  -5   9  -8   51.79   10.80
  -5   9  -8   50.19    9.10
   5   9  -9  178.68   19.30
  -5   9  -9  165.48   17.80
  -5   9  -9  157.58   15.80
   5   9 -10   14.20    9.60
  -5   9 -10   15.70    7.50
  -5   9 -10   14.70    9.30
   5   9 -11   41.30   11.90
  -5   9 -11   29.20   10.80
  -5   9 -11   24.70    8.80
   5   9 -12   14.10   10.10
  -5   9 -12   23.90    9.10
   5   9 -13   33.50   13.10
  -5   9 -13   34.90   10.40
   5   9 -14   17.90   11.80
  -5   9 -14   19.90   10.40
  -6   9   0   19.30    5.10
  -6  -9   0   24.40    6.30
  -6  -9  -1  159.38   12.10
  -6   9   1  145.69   11.30
  -6   9  -1  140.29   11.40
  -6  -9   1  118.49   12.90
  -6   9   2  280.17   17.30
  -6  -9  -2  277.17   17.50
  -6   9  -2  245.08   17.40
  -6  -9   2  255.97   18.80
  -6   9   3   66.29    8.00
  -6  -9  -3   73.39    8.00
  -6   9  -3   46.20    7.30
  -6  -9   3   53.19    9.60
   6   9  -4  330.27   25.20
  -6   9   4  405.76   22.90
  -6  -9  -4  405.06   22.50
  -6  -9   4  375.06   25.80
  -6   9  -4  386.16   23.90
   6   9  -5  105.29   13.70
  -6   9   5   96.69    9.80
  -6   9  -5   97.19   11.00
  -6  -9   5  109.99   13.60
  -6   9   6  229.38   15.10
   6   9  -6  230.08   19.10
  -6  -9   6  226.78   21.40
  -6   9  -6  210.58   16.50
   6   9  -7  221.78   21.00
  -6   9  -7  193.88   16.20
  -6  -9   7  186.58   19.90
   6   9  -8  175.78   19.90
  -6   9  -8  188.08   18.90
  -6   9  -8  212.98   16.70
   6   9  -9   22.70    9.60
  -6   9  -9    7.50    8.40
  -6   9  -9   14.00    7.10
   6   9 -10  -13.20    6.40
  -6   9 -10    2.60    6.50
  -6   9 -10    3.20    8.50
   6   9 -11   42.20   12.60
  -6   9 -11   13.40    7.60
  -6  -9  11   15.20   10.00
  -6   9 -11   18.20   12.30
   6   9 -12   62.49   16.00
  -6   9 -12   61.69   12.20
  -6  -9  12   60.09   14.70
   6   9 -13   18.70   11.80
  -6   9 -13   26.60   10.30
  -6  -9  13    5.40   11.40
  -7   9   0   -1.40    3.80
  -7  -9   0    7.40    5.30
  -7   9   1  112.19   11.70
  -7  -9  -1  140.09   13.30
  -7  -9   1  123.39   13.50
  -7   9  -1  127.19   12.50
  -7  -9  -2   15.90    5.80
  -7   9   2   17.70    5.20
  -7  -9   2    6.60    5.80
  -7   9  -2   15.10    5.30
  -7  -9  -3  216.48   16.30
  -7   9   3  254.87   16.50
  -7  -9   3  240.68   19.00
  -7   9  -3  236.28   17.00
  -7  -9  -4   11.70    4.80
  -7   9   4    8.30    4.50
  -7   9  -4    0.50    4.40
  -7  -9   4    8.80    6.60
  -7   9   5  109.59   10.90
  -7  -9   5   79.19   12.30
  -7   9  -5  100.29   11.70
  -7   9   6   24.40    5.80
  -7  -9   6   34.50    9.60
  -7   9  -6   12.90    6.20
  -7   9  -7   81.79   11.00
  -7  -9   7   92.89   14.60
  -7   9  -8    9.00    8.10
  -7   9  -8   20.00    7.10
  -7  -9   8   16.10    9.20
  -7   9  -9  135.19   16.70
  -7   9  -9  135.79   15.30
  -7  -9   9  145.69   18.50
  -7   9 -10    8.70    7.20
  -7   9 -10   18.50    9.90
  -7  -9  10   29.40   10.80
  -7  -9  11   19.30   11.30
  -7   9 -11   15.80    8.40
  -7  -9  12   17.40   11.60
  -7   9 -12   20.90    9.40
  -7  -9  13   48.30   15.10
  -7   9 -13   61.89   12.60
  -8  -9   0  141.69   14.80
  -8   9   0  136.29   13.40
  -8  -9  -1   70.89   10.40
  -8   9   1   67.09    9.40
  -8   9  -1   83.99   10.60
  -8  -9   1   78.19   11.20
  -8  -9  -2   47.10    8.90
  -8   9   2   48.50    8.00
  -8  -9   2   61.69   10.60
  -8   9  -2   60.49    9.40
  -8  -9  -3  118.99   12.30
  -8   9   3  116.09   12.00
  -8  -9   3  118.79   14.60
  -8   9  -3  109.19   12.60
  -8  -9  -4  120.49   11.50
  -8   9   4  115.09   11.90
  -8  -9   4  104.19   14.50
  -8   9  -4   86.79   11.30
  -8   9   5   25.00    6.50
  -8   9  -5   24.50    7.40
  -8  -9   5   48.80   10.80
  -8   9   6    8.90    5.20
  -8   9  -6    6.60    6.00
  -8  -9   6    4.30    7.90
  -8  -9   7   -3.00    7.00
  -8   9  -7   10.40    6.30
  -8   9  -8   -7.50    5.20
  -8  -9   8   -2.10    7.50
  -8  -9   9   23.00   10.40
  -8   9  -9   38.00   11.10
  -8   9  -9   40.80    9.30
  -8  -9  10   16.80   10.60
  -8   9 -10    8.10    7.50
  -8  -9  11    1.10    9.20
  -8   9 -11    6.00    7.80
  -8   9 -12   65.59   12.90
  -8  -9  12   66.09   15.50
  -9   9   0  134.79   14.20
  -9  -9   0  171.08   17.20
  -9   9   1  108.99   12.30
  -9  -9  -1  109.79   13.30
  -9  -9   1  110.59   14.00
  -9   9  -1  114.19   12.60
  -9  -9  -2   18.60    7.00
  -9   9   2   21.80    6.70
  -9   9  -2   21.80    6.60
  -9  -9   2   16.80    8.10
  -9  -9  -3  117.19   13.50
  -9   9   3  154.58   14.60
  -9  -9   3  132.09   15.90
  -9   9  -3  149.09   15.20
  -9  -9  -4  158.48   15.30
  -9   9   4  182.88   15.00
  -9   9  -4  203.98   16.20
  -9  -9   4  190.68   20.00
  -9   9   5  194.28   15.30
  -9   9  -5  184.08   17.80
  -9  -9   5  193.98   21.00
  -9   9   6   54.99    8.80
  -9  -9   6   39.50   11.60
  -9   9  -6   38.70    8.60
  -9   9  -7   48.00    9.50
  -9  -9   7   60.79   13.50
  -9   9  -8   17.50    7.30
  -9  -9   8   45.20   12.80
  -9  -9   9   84.99   16.20
  -9   9  -9   72.59   12.10
  -9  -9  10   24.00   12.20
  -9   9 -10    8.70    7.90
  -9  -9  11   15.60   11.40
  -9   9 -11   27.10    9.90
  -9  -9  12   -1.90   11.80
  -9   9 -12    4.90    8.40
 -10  -9   0   86.69   12.70
 -10   9   0   81.79   11.20
 -10  -9  -1   58.19   10.50
 -10   9   1   40.10    8.70
 -10  -9   1   40.50   10.30
 -10   9  -1   52.49    9.30
 -10  -9  -2  112.59   14.10
 -10   9   2  152.18   14.80
 -10  -9   2  171.08   17.90
 -10   9  -2  137.19   15.00
 -10  -9  -3   22.60    7.50
 -10   9   3   39.50    8.40
 -10   9  -3   41.50    9.20
 -10  -9   3   44.10   11.00
 -10   9   4  274.57   21.00
 -10   9  -4  310.47   22.40
 -10  -9   4  335.97   25.10
 -10   9   5   28.30    7.80
 -10  -9   5   28.70   10.40
 -10   9  -5   21.80    7.80
 -10   9   6  213.68   16.40
 -10  -9   6  211.18   22.50
 -10   9  -6  154.48   16.80
 -10   9   7   36.30    8.10
 -10  -9   7   17.70   10.80
 -10   9  -7   15.40    7.30
 -10  -9   8   46.10   12.90
 -10   9  -8   17.60    8.20
 -10   9  -9    4.00    7.40
 -10  -9   9   11.30   11.10
 -10  -9  10   50.49   14.30
 -10   9 -10   20.20    9.60
 -10  -9  11   18.90   12.70
 -10   9 -11   27.20   10.30
 -11   9   0  102.89   12.80
 -11  -9   0   86.59   13.90
 -11  -9  -1   54.59   10.90
 -11   9   1   67.99   11.00
 -11   9  -1   62.19   10.70
 -11  -9   1   54.89   11.60
 -11   9   2   -3.20    5.40
 -11  -9  -2    2.70    7.10
 -11  -9   2   -5.60    8.00
 -11   9  -2    4.40    6.30
 -11   9   3   17.70    7.40
 -11  -9  -3   18.90    8.10
 -11   9  -3   12.30    7.20
 -11  -9   3   29.60   10.80
 -11  -9  -4    4.90    7.90
 -11   9   4    3.80    6.40
 -11  -9   4    0.50    8.10
 -11   9  -4   -5.10    5.90
 -11   9   5   11.90    6.60
 -11   9  -5    6.20    7.40
 -11  -9   5   20.40   10.00
 -11   9   6    6.80    6.40
 -11  -9   6    7.60    9.70
 -11   9  -6    2.60    6.50
 -11   9   7   70.09   10.50
 -11  -9   7   72.19   14.70
 -11   9  -7   53.29   11.20
 -11   9  -8    5.30    7.60
 -11  -9   8    8.20   10.30
 -11  -9   9   20.50   12.40
 -11   9  -9   18.60    9.00
 -11  -9  10    6.00   11.80
 -11   9 -10   -5.00    7.30
 -12  -9   0  149.59   18.10
 -12   9   0  172.48   17.90
 -12   9   1   -0.30    5.80
 -12  -9  -1    8.50    8.40
 -12   9  -1   12.30    7.10
 -12  -9   1   -5.60    7.40
 -12   9   2  143.09   16.20
 -12  -9   2  111.39   16.90
 -12   9  -2  143.19   16.60
 -12  -9  -3   20.70    8.70
 -12   9   3   43.70    9.70
 -12  -9   3   54.29   12.80
 -12   9  -3   36.70    9.50
 -12   9   4    7.00    7.10
 -12  -9   4    8.50   10.60
 -12   9  -4   -2.60    6.50
 -12   9   5   41.70    9.70
 -12  -9   5   51.09   13.40
 -12   9  -5   72.59   12.20
 -12   9   6   12.60    7.40
 -12  -9   6   -4.40    8.80
 -12   9  -6   11.60    8.20
 -12   9   7   10.00    7.30
 -12   9  -7    6.20    7.50
 -12  -9   7    3.20   10.40
 -12  -9   8   -2.20   10.70
 -12   9  -8   -1.10    6.90
 -12  -9   9    4.60   11.30
 -12   9  -9   -4.30    7.30
 -13   9   0   12.30    7.60
 -13  -9   0    3.60    8.70
 -13  -9  -1   81.39   13.60
 -13   9   1   63.89   11.80
 -13   9  -1   76.29   13.00
 -13  -9   1   66.19   14.00
 -13  -9  -2   72.59   12.80
 -13   9   2   57.89   11.00
 -13   9  -2   65.29   11.40
 -13  -9   2   62.19   14.00
 -13   9   3   15.90    8.60
 -13  -9  -3   24.10    8.90
 -13   9  -3   38.30   10.00
 -13  -9   3   30.60   11.60
 -13   9   4   24.70    8.80
 -13   9  -4   44.60   10.70
 -13  -9   4   25.90   12.20
 -13   9   5   21.20    8.50
 -13   9  -5   17.90    9.10
 -13  -9   5   19.20   12.00
 -13   9   6   11.30    7.70
 -13   9  -6   31.60   10.40
 -13  -9   6   -7.90    9.70
 -13   9   7   42.00   10.60
 -13  -9   7   62.99   16.60
 -13   9  -7   57.89   11.70
 -13  -9   8    6.90   12.20
 -13   9  -8   18.60    9.00
 -14   9   0   16.00    8.40
 -14  -9   0   19.50   10.50
 -14   9   1   64.39   12.50
 -14  -9  -1   48.40   12.70
 -14  -9   1   68.79   14.20
 -14   9  -1   63.29   11.90
 -14  -9  -2   46.20   12.20
 -14   9   2   64.79   12.20
 -14   9  -2   37.80   10.20
 -14  -9   2   42.10   13.70
 -14  -9  -3   23.90   10.10
 -14   9   3   29.10    9.90
 -14  -9   3   15.90   12.10
 -14   9  -3   21.30    9.60
 -14   9   4   72.59   12.70
 -14   9  -4   73.49   13.30
 -14  -9   4   68.09   15.50
 -14   9   5   35.80   10.70
 -14   9  -5   41.30   11.20
 -14  -9   5   30.70   13.10
 -14   9   6   69.59   13.20
 -14  -9   6   71.19   17.00
 -14   9  -6   69.79   13.70
 -14   9   7   24.40    9.60
 -14   9  -7    3.00    8.30
 -14  -9   7   17.00   13.60
 -15  -9   0  -14.60    8.00
 -15   9   0    8.10    8.20
 -15  -9  -1   43.70   12.40
 -15   9   1   39.70   10.70
 -15  -9   1   47.60   13.60
 -15   9  -1   41.30   10.70
 -15   9   2    6.00    8.30
 -15  -9  -2   -5.70    9.10
 -15  -9   2   -2.70    9.80
 -15   9  -2  -13.20    7.10
 -15   9   3   32.80   11.00
 -15   9  -3   47.10   11.60
 -15  -9   3    9.20   11.70
 -15   9   4    9.70    8.90
 -15  -9   4   12.40   12.60
 -15   9  -4    6.40    8.10
 -15   9   5   62.89   13.00
 -15  -9   5  102.19   19.40
 -15   9  -5   57.19   12.80
 -16  -9   0   -1.40    9.80
   0  10   0   19.80    3.90
   0  10   1  313.57   18.50
   0  10  -1  343.07   19.40
   0  10  -2   72.19    7.70
   0  10  -2   55.79    9.30
   0  10   2   71.59    5.90
   0  10  -3   13.50    4.40
   0  10  -3    9.60    5.50
   0  10   3    7.60    2.50
   0  10  -4   12.30    4.70
   0  10  -4    7.40    5.70
   0  10  -5   78.59   11.70
   0  10  -5   83.99    9.90
   0  10  -6   49.10    8.40
   0  10  -6   61.19   10.70
   0  10  -7   95.89   14.30
   0  10  -7   93.29   11.50
   0  10  -8  117.09   13.80
   0  10  -8  129.79   16.20
   0  10  -9  157.48   18.60
   0  10  -9  118.69   14.20
   0  10 -10  239.18   24.00
   0  10 -10  227.88   19.30
   0  10 -11    1.90    7.20
   0  10 -12   76.59   13.30
   0  10 -13   25.70   10.60
   0  10 -14   -3.80    9.00
   1  10   0    6.70    3.10
  -1  10   0    9.30    3.10
  -1  10   1  165.28   10.70
   1  10  -1  154.58   11.60
   1  10  -1  189.48   14.30
  -1  10  -1  159.28   11.30
   1  10   1  169.38   11.10
   1  10  -2   24.80    5.00
  -1  10   2   19.50    3.40
   1  10  -2   19.90    6.70
  -1  10  -2   26.10    4.90
   1  10   2   17.50    3.60
   1  10  -3   97.99   10.10
  -1  10   3  105.39    7.10
   1  10  -3  106.59   12.50
  -1  10  -3  110.69    9.20
  -1  10  -3  130.09   13.90
   1  10   3   92.69    7.30
   1  10  -4   22.80    5.60
   1  10  -4   16.80    6.70
  -1  10  -4   28.60    5.60
  -1  10  -4   26.10    7.50
   1  10  -5  267.47   20.40
   1  10  -5  234.58   17.40
  -1  10  -5  250.87   17.10
  -1  10  -5  250.67   19.50
   1  10  -6   58.69    9.20
   1  10  -6   59.59   11.40
  -1  10  -6   47.40   10.20
  -1  10  -6   67.49    8.90
   1  10  -7   26.50    7.00
   1  10  -7   13.10    7.70
  -1  10  -7   21.00    8.50
  -1  10  -7   14.40    6.10
   1  10  -8   34.30   10.40
   1  10  -8   41.80    8.60
  -1  10  -8   38.80   10.20
  -1  10  -8   32.60    7.80
   1  10  -9   87.09   14.20
   1  10  -9   72.09   11.30
  -1  10  -9   47.10   11.80
  -1  10  -9   82.09   11.50
   1  10 -10   47.70   10.20
  -1  10 -10   23.30   10.80
  -1  10 -10   33.80    8.60
   1  10 -11   25.60    9.20
  -1  10 -11   56.59   13.40
  -1  10 -11   24.90    8.70
   1  10 -12   37.40   10.70
  -1  10 -12   40.10   10.50
   1  10 -13   62.09   13.40
  -1  10 -13   50.59   11.70
   1  10 -14    3.40    9.60
  -1  10 -14    3.80    9.00
   2  10   0  226.28   16.90
  -2  10   0  234.78   14.30
   2  10   0  233.98   15.00
   2  10  -1   20.20    4.80
   2  10  -1   22.00    6.20
  -2  10   1   24.00    4.10
  -2  10  -1   17.60    4.20
   2  10   1   29.30    6.50
   2  10   1   13.50    3.90
   2  10  -2  102.19   12.70
   2  10  -2  113.49   10.30
  -2  10   2   80.79    6.70
  -2  10  -2   93.49    9.10
   2  10   2   91.59    7.60
  -2  10   3   61.29    5.70
   2  10  -3   72.99   11.00
   2  10  -3   55.19    8.00
  -2 -10  -3   63.39    6.10
  -2  10  -3   64.49    7.80
  -2  10   4  662.93   33.00
   2  10  -4  541.45   35.90
   2  10  -4  563.24   34.20
  -2  10  -4  589.84   33.30
   2  10  -5   17.60    7.70
   2  10  -5   14.70    6.00
  -2  10  -5   11.70    5.30
  -2  10  -5   12.90    6.70
   2  10  -6  459.65   30.70
   2  10  -6  436.36   27.80
  -2  10  -6  409.66   28.80
  -2  10  -6  449.76   26.80
   2  10  -7  155.18   18.20
   2  10  -7  128.89   14.80
  -2  10  -7  134.99   16.60
  -2  10  -7  133.49   13.80
   2  10  -8  333.37   26.00
   2  10  -8  297.57   23.30
  -2  10  -8  332.17   22.30
  -2  10  -8  342.37   25.30
   2  10  -9   22.60    8.00
  -2  10  -9   24.90    9.50
  -2  10  -9   31.00    8.10
   2  10 -10   34.00    9.60
  -2  10 -10   23.00   10.10
  -2  10 -10   25.80    8.40
   2  10 -11   36.50   10.60
  -2  10 -11   26.10   10.90
  -2  10 -11   30.00    9.00
   2  10 -12    8.00    9.10
  -2  10 -12   39.90   12.30
  -2  10 -12   38.80   10.60
   2  10 -13    9.20    9.70
  -2  10 -13   14.50    9.30
   2  10 -14    3.40   10.00
  -2  10 -14   10.60    9.30
  -3  10   0    6.00    3.00
   3  10   0    1.90    4.30
   3  10   0    1.30    3.40
   3  10  -1  230.78   17.30
  -3  10   1  241.98   14.10
   3  10  -1  228.98   15.70
   3  10   1  227.58   14.80
  -3  10  -1  209.58   14.40
   3  10   1  218.08   16.30
   3  10  -2    2.40    5.00
  -3 -10  -2    4.20    3.20
  -3  10   2    4.10    2.70
   3  10  -2    4.20    4.10
  -3  10  -2    3.20    3.30
   3  10   2    5.40    4.30
  -3  10   3   72.39    6.20
   3  10  -3   76.99    9.80
   3  10  -3   95.39   12.40
  -3 -10  -3   81.59    6.80
  -3  10  -3   80.79    9.10
   3  10   3   69.59    9.10
  -3  10   4  266.27   15.40
   3  10  -4  274.57   21.10
   3  10  -4  225.08   18.50
   3  10   4  300.07   18.10
  -3  10  -4  302.87   18.20
   3  10  -5  170.58   17.60
   3  10  -5  259.07   20.60
  -3  10  -5  235.08   16.00
  -3  10  -5  222.08   18.40
   3  10   5  229.18   15.20
   3  10  -6   94.39   12.10
   3  10  -6   94.39   14.80
  -3  10  -6   99.19   13.20
  -3  10  -6   96.89   11.00
   3  10  -7   98.39   14.60
   3  10  -7   51.19   10.10
  -3  10  -7   56.59    8.80
  -3  10  -7   75.89   12.20
   3  10  -8   59.29   11.10
  -3  10  -8   62.99   10.00
  -3  10  -8   55.09   11.60
   3  10  -9   42.60    9.60
  -3  10  -9   49.90    9.10
  -3  10  -9   52.29   11.20
   3  10 -10    6.00    7.40
  -3  10 -10   17.10    9.70
  -3  10 -10    0.70    6.40
   3  10 -11   -7.50    6.40
  -3  10 -11   -1.70    9.10
  -3  10 -11    0.30    6.70
   3  10 -12   15.50    9.90
  -3  10 -12   34.50   12.20
  -3  10 -12   32.40    9.90
   3  10 -13   26.30   11.90
  -3  10 -13   28.40   10.10
   3  10 -14    9.60   10.40
  -3  10 -14    6.00    9.70
   4  10   0  415.66   26.30
   4  10   0  422.56   27.70
  -4 -10   0  468.65   26.60
  -4  10   0  481.25   25.60
  -4 -10  -1  123.79   11.20
   4  10  -1  116.39   13.50
  -4  10   1  115.99    9.00
   4  10  -1  119.69   12.00
   4  10   1  114.29   12.70
  -4  10  -1  116.09    9.60
  -4  10   2   30.20    4.80
  -4 -10  -2   36.20    5.80
   4  10  -2   35.50    7.20
   4  10  -2   44.60    8.90
   4  10   2   38.90    7.30
  -4  10  -2   22.80    5.40
   4  10  -3   48.00    8.50
  -4  10   3   67.89    6.60
  -4 -10  -3   52.89    6.60
   4  10  -3   62.29   10.90
  -4  10  -3   65.79    8.20
   4  10   3   56.79    8.40
   4  10  -4    6.20    5.30
   4  10  -4   10.30    7.20
  -4  10   4    7.00    3.10
   4  10   4   11.80    4.60
  -4  10  -4   11.80    4.90
   4  10  -5  103.49   14.30
   4  10  -5   79.39   11.40
  -4  10  -5   95.29   10.60
   4  10   5   73.09    8.80
   4  10  -6   83.59   12.50
  -4  10  -6   90.49   10.80
  -4  10  -6  102.29   13.40
   4  10  -7   56.59   10.50
  -4  10  -7   52.89    8.80
  -4  10  -7   94.39   13.10
   4  10  -8  124.09   15.90
  -4  10  -8  114.19   15.10
  -4  10  -8  123.09   13.30
   4  10  -9   34.60   10.10
  -4  10  -9   54.19    9.80
  -4  10  -9   48.30   11.90
   4  10 -10   35.10   10.50
  -4  10 -10   64.59   10.90
  -4  10 -10   68.09   12.70
   4  10 -11   55.99   12.90
  -4  10 -11   79.29   14.70
  -4  10 -11   64.59   11.70
   4  10 -12   47.10   13.10
  -4  10 -12   51.69   11.00
  -4  10 -12   82.99   15.30
   4  10 -13    2.10    9.20
  -4  10 -13   13.80    9.60
   5  10   0  314.47   21.20
  -5  10   0  270.27   17.90
  -5 -10   0  294.17   19.30
  -5  10   1  177.48   12.40
   5  10  -1  203.68   18.70
  -5 -10  -1  188.78   13.40
  -5  10  -1  144.49   12.30
  -5 -10   1  165.48   13.90
   5  10   1  188.18   15.00
   5  10  -2   12.10    5.70
   5  10  -2   27.30    7.80
  -5  10   2   22.90    4.90
  -5 -10  -2   24.50    5.50
   5  10   2   40.10    7.30
  -5  10  -2   11.50    4.60
  -5 -10   2   12.70    5.90
   5  10  -3  139.79   14.50
   5  10  -3  128.59   15.50
  -5 -10  -3  110.29   10.20
  -5  10   3  115.99    9.30
   5  10   3  115.89   12.10
  -5  10  -3   99.99   10.90
   5  10  -4  280.67   21.30
  -5  10   4  298.67   18.10
  -5  10  -4  299.47   20.00
   5  10   4  330.87   20.00
   5  10  -5   19.60    7.60
  -5  10  -5   35.90    7.20
   5  10   5   22.00    5.60
   5  10  -6   95.79   13.60
  -5  10  -6   89.19   10.90
   5  10  -7   81.89   13.00
  -5  10  -7   71.09   10.50
  -5  10  -7  111.59   14.30
   5  10  -8   23.70    9.10
  -5  10  -8   22.20    9.70
  -5  10  -8   42.30    8.20
   5  10  -9   63.59   12.70
  -5  10  -9   59.19   10.10
  -5  10  -9   56.89   12.50
   5  10 -10   21.50   10.00
  -5  10 -10   20.90    8.00
  -5  10 -10   32.50   10.80
   5  10 -11   48.60   13.10
  -5  10 -11   51.49   13.00
  -5  10 -11   57.59   11.10
   5  10 -12    0.00    8.90
  -5  10 -12   14.60    8.60
   5  10 -13   31.30   13.10
  -5  10 -13   41.90   11.70
  -6  10   0   81.39    9.40
  -6 -10   0   92.19   11.20
  -6  10   1  146.29   12.00
  -6 -10  -1  153.48   12.90
   6  10   1  184.88   17.00
  -6  10  -1  164.08   12.50
  -6 -10   1  159.78   15.30
  -6  10   2  210.28   14.70
  -6 -10  -2  178.68   14.70
   6  10   2  249.48   17.00
  -6 -10   2  201.78   16.40
  -6  10  -2  214.78   15.20
  -6 -10  -3  102.69   10.50
  -6  10   3  123.49   11.10
  -6  10  -3   95.09   10.90
   6  10   3  100.29   11.60
  -6 -10   3  120.99   13.90
  -6  10   4  182.38   12.90
   6  10  -4  160.58   17.60
  -6 -10   4  169.38   17.90
   6  10   4  179.28   13.80
  -6  10  -4  171.28   14.20
   6  10  -5   29.30    8.50
  -6  10   5   42.50    6.40
  -6 -10   5   18.00    7.90
  -6  10  -5   40.40    7.80
   6  10  -6  467.45   31.70
  -6 -10   6  465.45   31.60
  -6  10  -6  485.35   29.50
   6  10  -7   51.19   11.10
  -6  10  -7   46.30    8.60
   6  10  -8  102.49   15.40
  -6  10  -8   90.39   13.90
  -6  10  -8  126.79   14.30
   6  10  -9   22.00   10.10
  -6  10  -9   51.79    9.50
  -6  10  -9   44.00   11.10
   6  10 -10   53.79   13.20
  -6  10 -10   51.89   10.30
  -6  10 -10   75.99   13.70
   6  10 -11   10.50   10.90
  -6  10 -11   41.30   12.50
  -6  10 -11   31.70    9.50
   6  10 -12   11.90   11.80
  -6  10 -12    8.70    8.50
  -6 -10  12    5.60   10.00
   6  10 -13    4.10   10.70
  -6  10 -13   -4.10    8.10
  -6 -10  13   -1.50   10.50
  -7 -10   0   41.30    8.10
  -7  10   0   38.10    7.10
  -7  10   1  150.68   13.80
  -7 -10  -1  131.89   13.80
  -7 -10   1  131.59   14.60
  -7  10  -1  145.79   14.00
  -7 -10  -2   19.00    6.30
  -7  10   2   13.20    5.30
  -7 -10   2   20.30    7.10
  -7  10  -2   21.20    6.20
  -7  10   3  236.68   16.10
  -7 -10  -3  222.88   16.30
  -7 -10   3  237.68   19.20
  -7  10  -3  215.88   16.80
  -7  10   4   52.79    7.80
  -7  10  -4   49.99    8.70
  -7 -10   4   35.10    9.40
  -7  10   5  193.08   13.50
  -7  10  -5  141.49   15.10
  -7 -10   5  175.68   19.10
  -7 -10   6   80.39   13.60
  -7  10  -6   92.79   11.50
  -7 -10   7  142.59   18.20
  -7  10  -7  114.69   13.60
   7  10  -8   11.80    9.40
  -7  10  -8   15.30    7.10
  -7  10  -8   16.10    8.30
  -7 -10   8   18.80   10.10
   7  10  -9   -2.00    8.30
  -7  10  -9    8.90   10.00
  -7  10  -9    9.80    7.00
  -7 -10   9   -0.10    8.40
   7  10 -10   26.00   11.80
  -7 -10  10   14.10   10.10
  -7  10 -10   11.30    9.90
  -7  10 -10   26.90    8.80
   7  10 -11   30.10   13.20
  -7  10 -11   26.60    9.60
  -7 -10  11   42.80   13.40
  -7  10 -12   35.70   10.70
  -7 -10  12   20.00   12.50
  -8 -10   0   18.00    7.10
  -8  10   0   21.40    6.70
  -8  10   1   66.39    9.60
  -8 -10  -1   80.59   11.00
  -8 -10   1   78.29   11.90
  -8  10  -1   61.19    9.30
  -8  10   2  188.38   15.20
  -8 -10  -2  217.78   16.20
  -8  10  -2  199.58   17.90
  -8 -10   2  199.88   19.60
  -8  10   3   21.60    6.20
  -8 -10  -3   37.60    7.60
  -8 -10   3    9.30    8.10
  -8  10  -3   31.00    7.40
  -8  10   4   33.50    7.20
  -8 -10   4   33.10    9.90
  -8  10  -4   19.90    6.90
  -8  10   5    3.50    4.80
  -8  10  -5   10.80    6.40
  -8 -10   5   10.60    8.60
  -8 -10   6   13.50    8.50
  -8  10  -6   17.00    7.20
  -8  10  -7   12.10    6.60
  -8 -10   7   -2.10    7.30
  -8 -10   8   52.89   12.50
  -8  10  -8   53.79   10.20
  -8  10  -9    6.30    7.20
  -8  10  -9   11.50    9.60
  -8 -10   9   13.40    9.70
  -8 -10  10   57.99   13.60
  -8  10 -10   83.99   13.00
  -8 -10  11    1.50    9.30
  -8  10 -11    7.80    8.00
  -8  10 -12   30.10   11.00
  -8 -10  12   44.90   14.50
  -9 -10   0    6.60    6.80
  -9  10   0   -1.80    4.70
  -9 -10  -1  171.88   16.60
  -9  10   1  141.99   14.80
  -9 -10   1  127.59   15.90
  -9  10  -1  169.08   16.20
  -9 -10  -2  115.29   13.90
  -9  10   2  145.69   14.60
  -9  10  -2  151.88   15.10
  -9 -10   2  140.89   16.90
  -9  10   3  132.39   13.80
  -9 -10  -3  108.69   12.70
  -9 -10   3  141.49   16.50
  -9  10  -3   99.89   13.00
  -9  10   4   10.10    5.70
  -9 -10   4    6.20    8.00
  -9  10  -4    8.80    6.70
  -9  10   5   71.29   10.20
  -9  10  -5   55.19    9.80
  -9 -10   5   60.29   13.10
  -9  10   6   73.29   12.00
  -9 -10   6   89.19   15.30
  -9  10  -6   89.99   12.30
  -9 -10   7   21.80   11.10
  -9  10  -7    5.50    6.40
  -9  10  -8   57.29   10.90
  -9 -10   8   66.79   15.10
  -9 -10   9   69.99   15.50
  -9  10  -9  101.29   14.30
  -9  10  -9   78.89   15.00
  -9 -10  10    9.80   10.80
  -9  10 -10    9.40    8.10
  -9 -10  11   42.50   15.30
  -9  10 -11   19.20    9.70
 -10 -10   0  156.68   17.50
 -10  10   0  157.88   16.20
 -10 -10  -1   64.19   11.40
 -10  10   1   89.69   12.20
 -10  10  -1   78.39   11.40
 -10 -10   1   94.79   14.00
 -10 -10  -2   56.89   10.70
 -10  10   2   49.60    9.70
 -10  10  -2   53.39   10.10
 -10 -10   2   57.69   12.40
 -10  10   3   60.99    9.80
 -10 -10  -3   53.89   10.10
 -10  10  -3   39.00    9.00
 -10 -10   3   38.90   11.00
 -10  10   4  147.09   15.50
 -10 -10   4  197.48   20.70
 -10  10  -4  182.68   17.90
 -10  10   5   30.60    7.80
 -10 -10   5   18.90   10.20
 -10  10  -5   26.20    8.60
 -10  10   6  160.38   15.10
 -10 -10   6   96.29   17.00
 -10  10  -6  118.69   14.30
 -10 -10   7   28.20   11.90
 -10  10  -7   11.90    7.30
 -10  10  -8  145.59   17.00
 -10 -10   8  123.09   19.30
 -10  10  -9    7.50    7.70
 -10 -10   9   25.10   12.70
 -10  10 -10   18.20    9.90
 -10 -10  10   24.20   13.60
 -10 -10  11    5.50   12.10
 -10  10 -11  -11.00    7.20
 -11 -10   0  -10.30    6.50
 -11  10   0   -1.30    5.60
 -11 -10  -1  114.99   15.40
 -11  10   1  154.48   16.50
 -11 -10   1  155.48   18.60
 -11  10  -1  172.58   17.40
 -11 -10  -2    3.50    7.60
 -11  10   2   20.70    7.80
 -11  10  -2    9.70    7.00
 -11 -10   2   29.80   10.90
 -11 -10  -3   17.90    8.80
 -11  10   3   22.10    7.70
 -11 -10   3   27.80   11.00
 -11  10  -3   36.40    9.00
 -11  10   4   16.70    7.70
 -11 -10   4   49.10   11.70
 -11  10  -4   49.40   10.90
 -11  10   5  162.18   16.10
 -11  10  -5  145.49   16.60
 -11 -10   5  153.18   20.20
 -11  10   6   24.70    8.00
 -11 -10   6   35.10   11.60
 -11  10  -6   29.40    9.50
 -11 -10   7   23.70   12.40
 -11  10  -7   25.20    9.50
 -11 -10   8   11.50   12.00
 -11  10  -8   26.40    9.40
 -11  10  -9   32.70   10.50
 -11 -10   9   33.40   14.60
 -11 -10  10    7.20   12.10
 -11  10 -10    1.70    7.80
 -12  10   0  174.28   18.60
 -12  10   1   29.10    8.90
 -12 -10  -1   12.60    8.70
 -12 -10   1   23.90   10.30
 -12  10  -1   28.60    9.20
 -12  10   2   53.59   10.40
 -12 -10  -2   46.50   10.90
 -12 -10   2   67.59   14.50
 -12  10  -2   54.29   11.30
 -12  10   3    7.70    7.40
 -12 -10   3   22.20   11.30
 -12  10  -3   15.10    8.50
 -12  10   4   21.00    8.50
 -12 -10   4   19.50   11.40
 -12  10  -4   21.70    9.10
 -12  10   5    0.30    6.90
 -12 -10   5   -9.10    8.90
 -12  10  -5    1.20    7.50
 -12  10   6   27.20    8.80
 -12  10  -6   13.20    8.30
 -12 -10   6   -1.20   10.70
 -12 -10   7    6.30   11.80
 -12  10  -7    9.60    8.10
 -12  10  -8   69.69   13.50
 -12 -10   8   45.30   15.00
 -12  10  -9   -2.00    7.80
 -12 -10   9    7.20   12.20
 -13  10   0   11.30    7.50
 -13 -10   0    2.00    9.10
 -13  10   1  148.79   17.30
 -13  10  -1  148.09   17.40
 -13 -10   1  150.58   19.90
 -13  10   2   11.40    7.50
 -13 -10  -2    9.70    8.70
 -13 -10   2   13.50   10.60
 -13  10  -2    0.00    6.50
 -13  10   3   37.10   10.00
 -13  10  -3   49.80   11.20
 -13 -10   3   80.79   16.00
 -13  10   4   61.99   11.80
 -13  10  -4   78.39   13.70
 -13 -10   4   83.89   17.00
 -13  10   5   18.70    8.50
 -13 -10   5   32.80   13.80
 -13  10  -5   25.30   10.30
 -13  10   6   29.80    9.50
 -13  10  -6   14.90    8.70
 -13 -10   6   25.90   13.70
 -13 -10   7   39.50   14.80
 -13  10  -7   41.50   11.80
 -14 -10   0   82.99   15.50
 -14  10   0   93.49   14.60
 -14  10   1   67.79   12.70
 -14 -10  -1   65.19   14.30
 -14 -10   1   38.70   13.20
 -14  10  -1   63.99   12.50
 -14  10   2   56.29   11.70
 -14 -10  -2   48.60   12.20
 -14 -10   2   50.69   14.50
 -14  10  -2   63.49   12.10
 -14  10   3   55.29   11.80
 -14 -10   3   67.39   15.90
 -14  10  -3   62.09   12.30
 -14  10   4   47.00   11.40
 -14  10  -4   31.70   10.40
 -14 -10   4   23.60   12.20
 -14  10   5    5.30    8.30
 -14  10  -5   -5.50    8.20
 -14 -10   5    3.70   12.20
 -14  10   6   77.79   13.60
 -14 -10   6   87.89   19.50
 -14  10  -6   73.69   13.80
 -15 -10   0    2.80    9.90
 -15  10   0    9.30    8.50
 -15  10   1   26.70   10.20
 -15 -10  -1   18.90   11.10
 -15  10  -1   28.60   10.10
 -15 -10   1   25.50   13.10
 -15 -10  -2    0.80    9.00
 -15  10   2   -3.00    7.30
 -15  10  -2   19.10    9.40
 -15 -10   2   -5.10    9.60
 -15  10   3   19.40    9.70
 -15 -10   3   25.10   13.60
 -15  10  -3   34.60   10.80
   0  11   0 1637.44   83.09
   0  11  -1  546.35   29.60
   0  11   1  515.25   28.80
   0  11  -2  108.49   13.20
   0  11   2  103.89    8.10
   0  11  -2  122.29   10.90
   0  11  -3  250.37   16.20
   0  11  -3  217.08   18.40
   0  11  -4  108.69   11.10
   0  11  -4  117.49   14.20
   0  11  -5  325.27   24.50
   0  11  -5  336.37   21.90
   0  11  -6   68.39    9.70
   0  11  -6   61.49   11.30
   0  11  -7  338.07   25.20
   0  11  -7  297.47   21.80
   0  11  -8  208.58   17.30
   0  11  -8  217.88   22.60
   0  11  -9   24.10   10.80
   0  11  -9   21.30    7.90
   0  11 -10  173.48   18.10
   0  11 -10  171.28   21.60
   0  11 -11   83.89   13.50
   0  11 -12   49.00   12.30
   0  11 -13   25.60   10.60
   1  11   0  399.86   22.80
  -1  11   0  381.36   22.30
   1  11   0  400.26   25.40
  -1  11   1  221.38   14.20
   1  11  -1  246.98   15.60
   1  11  -1  229.88   18.10
   1  11   1  244.38   15.00
  -1  11  -1  235.98   15.10
   1  11  -2  186.28   13.50
   1  11  -2  177.28   17.40
  -1  11   2  191.08   11.60
  -1  11  -2  190.78   13.20
   1  11   2  179.58   12.10
   1  11  -3  325.17   20.20
  -1  11   3  319.17   17.70
   1  11  -3  276.67   22.10
  -1  11  -3  305.57   19.50
  -1  11  -3  336.17   22.90
   1  11  -4   14.90    7.30
   1  11  -4    7.30    5.00
  -1  11  -4   18.00    5.30
  -1  11  -4   10.50    6.80
   1  11  -5  234.48   17.40
   1  11  -5  235.98   20.00
  -1  11  -5  228.38   21.60
  -1  11  -5  261.57   17.20
   1  11  -6   35.60    7.80
   1  11  -6   20.10    8.70
  -1  11  -6   20.90    6.40
  -1  11  -6   17.60    8.40
   1  11  -7   89.69   14.40
   1  11  -7   63.29   10.20
  -1  11  -7   80.69   10.60
  -1  11  -7   63.89   12.40
   1  11  -8   66.79   13.60
   1  11  -8   93.59   12.60
  -1  11  -8   56.79   12.90
  -1  11  -8   88.59   11.60
   1  11  -9  121.79   17.70
   1  11  -9   88.19   13.20
  -1  11  -9   99.59   13.00
  -1  11  -9  106.19   16.00
   1  11 -10   30.90    9.40
  -1  11 -10   31.30   12.40
  -1  11 -10   36.50    9.70
   1  11 -11   56.59   12.00
  -1  11 -11   37.90   10.40
  -1  11 -11   55.89   14.70
   1  11 -12    9.10    9.10
  -1  11 -12   28.60    9.70
   1  11 -13   12.50    9.50
  -1  11 -13   31.50   10.80
   2  11   0  157.78   15.60
   2  11   0  169.48   12.30
  -2  11   0  164.78   11.40
   2  11  -1   20.40    5.10
   2  11  -1   18.80    6.40
  -2  11   1   27.20    4.50
  -2  11  -1   21.90    4.70
   2  11   1   27.80    6.90
   2  11   1   19.40    5.00
  -2  11   2  332.87   17.70
   2  11  -2  334.67   20.10
   2  11  -2  259.17   21.20
   2  11   2  275.67   18.10
   2  11   2  298.57   20.50
  -2  11  -2  329.57   19.20
   2  11  -3  138.69   13.20
  -2  11   3  115.39    8.50
   2  11  -3  142.99   15.60
  -2  11  -3  136.39   10.90
   2  11  -4  538.05   33.80
   2  11  -4  574.64   36.60
  -2  11  -4  612.94   33.40
  -2  11  -4  602.04   36.20
   2  11  -5  105.69   14.80
   2  11  -5  104.19   12.10
  -2  11  -5   90.09   10.30
  -2  11  -5   71.79   11.70
   2  11  -6  512.25   34.90
   2  11  -6  533.75   32.70
  -2  11  -6  541.55   34.50
  -2  11  -6  520.85   31.50
   2  11  -7   50.59   11.90
   2  11  -7   53.69   10.00
  -2  11  -7   39.10   10.70
  -2  11  -7   54.79    9.10
   2  11  -8  172.18   19.90
   2  11  -8  199.98   18.10
  -2  11  -8  137.09   17.10
  -2  11  -8  131.29   14.40
   2  11  -9   21.70    8.40
  -2  11  -9   30.40   10.60
  -2  11  -9   16.80    7.40
   2  11 -10   54.49   11.20
  -2  11 -10   44.20    9.90
  -2  11 -10   60.29   13.40
   2  11 -11   13.40    9.30
  -2  11 -11   34.00   12.60
  -2  11 -11   33.80    9.60
   2  11 -12  -13.70    6.80
  -2  11 -12   10.10   12.50
  -2  11 -12   23.70    9.70
   2  11 -13   27.50   11.60
  -2  11 -13   30.80   10.80
   3  11   0   30.70    7.40
  -3  11   0   34.80    5.60
   3  11   0   23.90    5.80
  -3  11   1   99.89    8.50
   3  11  -1  106.39   11.20
   3  11  -1  122.99   13.80
   3  11   1  107.99   12.30
   3  11   1  119.99   10.90
  -3  11  -1  108.59   10.20
  -3  11   2  258.47   15.60
   3  11  -2  255.67   17.80
  -3 -11  -2  291.07   16.60
   3  11  -2  277.47   20.50
   3  11   2  244.38   18.10
  -3  11  -2  240.58   16.60
   3  11  -3  250.17   18.20
   3  11  -3  269.67   21.20
  -3  11   3  261.47   15.40
  -3  11  -3  258.47   17.20
   3  11   3  268.57   18.20
   3  11  -4    6.30    5.50
   3  11  -4   14.30    7.80
  -3  11  -4   10.20    5.00
   3  11   4   13.30    5.00
   3  11  -5  263.57   22.40
   3  11  -5  239.38   19.50
   3  11   5  256.67   17.70
  -3  11  -5  284.47   21.90
  -3  11  -5  279.97   18.30
   3  11  -6   80.59   11.60
   3  11  -6  105.29   15.40
  -3  11  -6  115.19   14.50
  -3  11  -6   89.89   10.90
   3  11   6   78.79    9.20
   3  11  -7  138.49   16.20
   3  11  -7  181.38   20.40
  -3  11  -7  171.48   16.00
  -3  11  -7  188.88   19.20
   3  11  -8    3.80    6.70
  -3  11  -8   10.30    6.30
  -3  11  -8   28.00    9.90
   3  11  -9   39.40    9.80
  -3  11  -9   13.10    9.30
  -3  11  -9   33.00    8.70
   3  11 -10   60.29   12.20
  -3  11 -10   60.59   14.10
  -3  11 -10   62.89   11.10
   3  11 -11   29.80   10.80
  -3  11 -11   72.69   14.70
  -3  11 -11   66.29   11.80
   3  11 -12    4.50    9.20
  -3  11 -12    7.70    7.90
  -3  11 -12    6.40   11.40
   3  11 -13   10.70   10.40
  -3  11 -13   35.20   11.00
  -4  11   0  181.08   12.90
   4  11   0  194.38   18.10
   4  11   0  182.78   14.30
  -4 -11   0  198.08   14.40
   4  11  -1   33.50    8.20
  -4 -11  -1   16.20    5.10
   4  11  -1   17.90    6.10
  -4  11   1   18.30    4.50
   4  11   1   22.00    6.60
  -4  11  -1   26.40    5.50
   4  11  -2  188.18   15.40
  -4  11   2  204.48   13.00
  -4 -11  -2  202.98   13.80
   4  11  -2  197.78   17.20
   4  11   2  151.38   14.70
  -4  11  -2  226.78   14.60
  -4  11   3   29.80    4.80
   4  11  -3   38.50    9.70
   4  11  -3   27.10    7.00
  -4  11  -3   33.30    6.50
   4  11   3   35.40    7.10
   4  11  -4  106.99   13.10
   4  11  -4  125.59   16.80
   4  11   4  128.79   12.60
  -4  11  -4  128.19   12.40
   4  11  -5  242.98   23.00
   4  11  -5  213.38   17.30
  -4  11  -5  196.08   15.30
   4  11   5  194.58   14.90
   4  11  -6    4.30    6.40
   4  11  -6    2.20    7.40
  -4  11  -6   -1.40    7.10
  -4  11  -6    9.80    5.60
   4  11  -7   -4.50    6.10
  -4  11  -7   10.70    8.90
  -4  11  -7    3.80    5.20
   4  11  -8    3.00    6.90
  -4  11  -8   14.10    6.70
  -4  11  -8   15.10    9.00
   4  11  -9   28.50   10.00
  -4  11  -9    5.90    9.30
  -4  11  -9   18.50    7.60
   4  11 -10   50.79   12.10
  -4  11 -10   47.80   12.80
  -4  11 -10   54.09   10.40
   4  11 -11   33.80   10.90
  -4  11 -11   38.90    9.90
  -4  11 -11   36.50   12.70
   4  11 -12   32.20   12.20
  -4  11 -12   10.80    8.30
  -4  11 -12   49.30   14.70
   4  11 -13   25.30   12.00
  -4  11 -13   29.30   10.60
   5  11   0   36.70    8.70
  -5 -11   0   44.80    8.00
  -5  11   0   40.50    6.50
   5  11  -1  208.78   18.10
  -5  11   1  224.48   14.30
   5  11  -1  194.78   15.90
  -5 -11  -1  208.58   15.20
   5  11   1  195.38   16.60
  -5 -11   1  199.68   15.80
  -5  11  -1  198.38   14.50
   5  11  -2   73.19   10.80
  -5  11   2   93.19    9.00
  -5 -11  -2  104.69   10.10
   5  11  -2   76.79   12.80
  -5 -11   2   87.69   11.40
   5  11   2  101.49   12.10
  -5  11  -2   70.69    9.00
  -5  11   3   84.59    8.60
   5  11  -3  112.79   14.90
   5  11  -3   80.69   11.50
   5  11   3  105.89   11.80
  -5  11  -3   81.49   10.20
   5  11  -4    7.10    6.40
  -5  11   4   -0.70    3.20
   5  11  -4    8.50    7.10
   5  11   4   -2.30    4.40
  -5  11  -4    2.90    4.80
   5  11  -5   96.59   13.60
  -5  11  -5  101.29   11.70
   5  11  -6   23.50    8.40
  -5  11  -6   19.80    6.90
   5  11  -7    4.90    7.90
  -5  11  -7   26.10    9.60
  -5  11  -7   18.50    6.70
   5  11  -8   13.50    8.70
  -5  11  -8   10.20    9.30
  -5  11  -8   24.20    7.60
   5  11  -9  126.09   17.80
  -5  11  -9  161.28   19.20
  -5  11  -9  136.39   15.50
   5  11 -10   24.70   11.10
  -5  11 -10   44.00   10.10
  -5  11 -10    8.80    9.70
   5  11 -11   39.20   12.30
  -5  11 -11   36.30   12.60
  -5  11 -11   43.40   10.10
   5  11 -12   -7.50    8.60
  -5  11 -12    2.50    7.90
   5  11 -13   23.40   11.50
  -5  11 -13   31.50   11.20
  -6  11   0  165.88   13.20
   6  11   0  183.18   18.20
  -6 -11   0  174.18   16.10
  -6 -11  -1   33.90    7.20
   6  11  -1   24.70    8.50
  -6  11   1   38.90    6.70
  -6 -11   1   34.30    8.00
  -6  11  -1   42.10    7.20
   6  11   1   21.30    7.20
  -6 -11  -2   83.89    9.80
  -6  11   2   92.19    9.80
   6  11   2   80.29   11.10
  -6  11  -2   72.89    9.40
  -6 -11   2   49.00    9.90
  -6  11   3   52.39    7.10
   6  11   3   44.30    8.00
  -6 -11   3   32.40    8.90
  -6  11  -3   48.10    8.10
  -6  11   4  249.28   16.20
   6  11  -4  207.48   21.30
   6  11   4  304.17   21.80
  -6 -11   4  199.78   20.80
  -6  11  -4  245.08   18.00
   6  11  -5  110.99   14.30
  -6 -11   5   69.09   12.20
  -6  11  -5   96.29   11.90
   6  11  -6  230.98   22.10
  -6  11  -6  271.97   19.00
  -6 -11   6  208.08   21.30
   6  11  -7   30.30    9.80
  -6  11  -7   31.20    8.10
  -6  11  -7   15.00    9.50
   6  11  -8   45.30   11.30
  -6  11  -8   55.89   10.10
  -6  11  -8   68.19   13.30
   6  11  -9   29.00   11.20
  -6  11  -9   29.30   10.80
  -6  11  -9   22.90    7.90
   6  11 -10    3.00   10.00
  -6  11 -10   12.60   11.10
  -6  11 -10   39.70    9.70
   6  11 -11   -6.50    9.10
  -6  11 -11   15.60    8.70
  -6  11 -11    4.00   10.10
   6  11 -12   19.90   12.00
  -6 -11  12    9.70   11.30
  -6  11 -12   24.70    9.80
  -7 -11   0  183.98   15.90
  -7  11   0  209.28   15.30
  -7 -11  -1  103.09   11.90
  -7  11   1   84.79   10.20
  -7 -11   1   68.19   10.90
  -7  11  -1   94.09   10.90
  -7  11   2   21.60    6.10
  -7 -11  -2   20.40    6.80
  -7  11  -2   17.20    6.20
  -7 -11   2   13.90    7.50
  -7  11   3   70.39    9.30
  -7  11  -3   77.79   10.30
  -7 -11   3   87.79   13.00
  -7  11   4   19.40    5.90
  -7 -11   4   42.60    9.70
  -7  11  -4   20.10    6.70
  -7 -11   5  234.78   23.60
  -7  11  -5  296.57   20.30
  -7  11  -6   74.19   11.20
  -7 -11   6   57.49   12.60
   7  11  -7   27.50   10.20
  -7  11  -7   16.50    7.00
  -7 -11   7    5.60    8.80
   7  11  -8   22.20   10.20
  -7 -11   8   22.80   11.00
  -7  11  -8   48.80   12.20
  -7  11  -8   39.40    9.40
   7  11  -9   71.39   15.10
  -7  11  -9   95.29   15.50
  -7 -11   9   43.90   13.50
  -7  11  -9   86.09   12.40
   7  11 -10    6.30   10.60
  -7 -11  10    1.50    9.40
  -7  11 -10   17.20    8.10
  -7  11 -10   15.60   10.60
   7  11 -11   56.89   15.30
  -7  11 -11   75.49   13.00
  -7 -11  11   42.90   14.90
  -7  11 -12   13.60    9.50
  -7 -11  12    6.70   11.50
  -8 -11   0  259.97   20.30
  -8  11   0  261.77   18.90
  -8 -11  -1  114.69   14.20
  -8  11   1  147.09   14.20
  -8 -11   1  158.28   16.70
  -8  11  -1  140.69   14.40
  -8 -11  -2   50.89    9.00
  -8  11   2   39.90    7.90
  -8 -11   2   56.99   11.20
  -8  11  -2   52.29    9.00
  -8  11   3   11.00    5.70
  -8  11  -3   16.10    6.50
  -8 -11   3   14.40    8.20
  -8  11   4   11.50    5.90
  -8  11  -4   14.90    6.60
  -8 -11   4   -7.00    6.80
  -8  11  -5   37.80    8.70
  -8 -11   5   45.30   11.70
  -8  11  -6    7.00    6.60
  -8 -11   6   -2.20    7.60
  -8  11  -7   63.29   11.20
  -8 -11   7   74.79   14.70
  -8  11  -8   31.80    8.90
  -8 -11   8   25.60   10.90
  -8  11  -8   50.09   12.70
  -8  11  -9   38.10   12.30
  -8 -11   9   37.10   12.80
  -8  11  -9   39.30   10.70
  -8  11 -10   55.89   11.60
  -8 -11  10   47.80   13.70
  -8  11 -11   16.30    9.30
  -8 -11  11   19.40   12.40
  -9 -11   0  229.88   20.20
  -9  11   0  280.97   19.50
  -9  11   1   83.19   11.30
  -9 -11  -1   80.59   12.40
  -9 -11   1   77.29   12.80
  -9  11  -1   85.39   11.50
  -9  11   2   -0.10    5.50
  -9 -11  -2    2.00    6.60
  -9 -11   2    7.20    8.30
  -9  11  -2    5.90    6.00
  -9  11   3   53.09    9.50
  -9  11  -3   63.49   10.20
  -9 -11   3   45.50   11.40
  -9  11   4    2.20    5.30
  -9  11  -4    5.80    6.50
  -9 -11   4    8.10    8.30
  -9  11   5   11.20    6.20
  -9 -11   5   -1.00    8.80
  -9  11  -5   -2.10    5.70
  -9  11  -6   23.40    8.20
  -9 -11   6   34.20   11.40
  -9  11  -7   40.90    9.70
  -9 -11   7   32.60   12.50
  -9 -11   8   51.49   14.00
  -9  11  -8   38.00   10.30
  -9 -11   9   40.00   13.40
  -9  11  -9   40.10   10.20
  -9  11  -9   36.20   12.20
  -9 -11  10   11.60   11.90
  -9  11 -10    5.20    8.30
  -9  11 -11   53.49   12.10
  -9 -11  11   23.20   13.10
 -10  11   0   98.89   13.10
 -10 -11   0  122.69   15.70
 -10  11   1   10.80    6.60
 -10 -11  -1    0.50    7.10
 -10 -11   1    6.40    8.40
 -10  11  -1    8.40    6.90
 -10 -11  -2   65.19   11.30
 -10  11   2   59.69   10.70
 -10 -11   2   68.49   13.70
 -10  11  -2   76.49   12.00
 -10  11   3   22.70    7.60
 -10  11  -3   41.20    9.80
 -10 -11   3   25.60   10.50
 -10  11   4   72.49   10.80
 -10 -11   4   76.79   14.80
 -10  11  -4   77.79   12.30
 -10  11   5   39.70    8.70
 -10 -11   5   31.80   11.90
 -10  11  -5   23.50    8.90
 -10  11  -6   27.40    8.80
 -10 -11   6   56.09   13.70
 -10  11  -7   28.70    9.60
 -10 -11   7   35.30   13.80
 -10  11  -8   56.99   11.30
 -10 -11   8   49.99   14.30
 -10  11  -9   16.30    9.30
 -10 -11   9   18.00   12.50
 -10  11 -10   50.19   12.10
 -10 -11  10   53.49   16.60
 -11 -11   0   36.00   10.30
 -11  11   0   47.70   10.30
 -11  11   1   47.80   10.00
 -11 -11  -1   22.40    9.70
 -11 -11   1   35.40   11.70
 -11  11  -1   49.50   10.10
 -11 -11  -2   69.09   12.30
 -11  11   2   98.89   13.10
 -11 -11   2  107.49   16.30
 -11  11  -2  110.19   14.70
 -11  11   3   89.79   12.60
 -11  11  -3   70.29   12.30
 -11 -11   3   70.39   14.50
 -11  11   4   62.19   10.60
 -11 -11   4   30.70   11.30
 -11  11  -4   76.49   12.80
 -11  11   5   76.99   11.40
 -11 -11   5   73.09   15.60
 -11  11  -5   51.99   11.50
 -11 -11   6   11.60   11.10
 -11  11  -6   16.90    8.50
 -11  11  -7   31.10   10.00
 -11 -11   7   21.00   12.70
 -11 -11   8   38.00   14.20
 -11  11  -8   43.20   11.20
 -11  11  -9   17.10    9.40
 -11 -11   9   24.80   13.20
 -12 -11   0   57.39   13.10
 -12  11   0   69.89   12.10
 -12 -11  -1    4.90    8.50
 -12  11   1    3.80    6.90
 -12 -11   1    9.40    9.60
 -12  11  -1   21.00    8.80
 -12  11   2    1.60    6.70
 -12 -11  -2   -2.10   12.00
 -12  11  -2    8.60    8.10
 -12 -11   2    0.00    9.50
 -12  11   3   47.20    9.90
 -12  11  -3   18.50    9.20
 -12 -11   3    8.30   10.70
 -12  11   4    2.50    6.70
 -12  11  -4   12.10    8.60
 -12 -11   4   -3.30    9.20
 -12  11   5   36.10    9.20
 -12  11  -5   33.80   10.20
 -12 -11   5   36.80   13.80
 -12  11  -6    3.20    7.40
 -12 -11   6   22.10   13.60
 -12  11  -7    0.10    8.30
 -12 -11   7   -0.50   11.30
 -12 -11   8    4.10   11.70
 -12  11  -8   24.50   10.20
 -13  11   0   20.20    8.90
 -13 -11   0   -1.60    9.30
 -13  11   1   60.09   11.50
 -13 -11  -1   39.40   11.90
 -13 -11   1   44.50   12.90
 -13  11  -1   48.50   11.30
 -13  11   2   22.90    9.10
 -13  11  -2   12.60    8.70
 -13 -11   2   14.30   10.70
 -13  11   3   20.00    8.50
 -13  11  -3   11.10    9.00
 -13 -11   3   31.80   13.30
 -13  11   4   11.50    8.30
 -13 -11   4   11.30   11.40
 -13  11  -4   -2.20    8.20
 -13  11   5   25.80    8.90
 -13 -11   5   22.60   13.90
 -13  11  -5   32.50   11.00
 -13  11  -6   -1.60    8.40
 -13 -11   6   22.60   13.60
 -14  11   0   48.40   11.70
 -14 -11   0   19.60   11.20
 -14 -11  -1    1.30    9.40
 -14  11   1   -3.40    6.60
 -14 -11   1    7.60   10.60
 -14  11  -1   -5.10    7.60
 -14  11   2   60.59   12.20
 -14 -11   2   38.50   14.00
 -14  11  -2   54.89   12.30
 -14  11   3    1.70    8.30
 -14  11  -3    2.40    8.40
 -14 -11   3    9.90   12.20
 -14  11   4   23.20    9.40
 -14 -11   4   38.30   14.30
 -14  11  -4   42.70   12.00
   0  12   0   20.10    4.60
   0  12  -1    5.60    4.00
   0  12   1    6.80    3.70
   0  12  -2   53.99    7.50
   0  12  -2   40.90    8.90
   0  12   2   55.69    6.20
   0  12  -3   57.59    8.10
   0  12  -3   66.69   11.70
   0  12  -4  371.86   27.00
   0  12  -4  402.46   24.50
   0  12  -5   59.29   11.40
   0  12  -5   73.59    9.70
   0  12  -6    8.10    5.70
   0  12  -6    9.30    7.80
   0  12  -7   21.30    9.60
   0  12  -7   17.70    7.00
   0  12  -8  137.39   15.40
   0  12  -8  142.59   18.80
   0  12  -9    6.80    7.30
   0  12  -9    3.00    9.80
   0  12 -10  141.29   16.80
   0  12 -10  145.79   20.10
   0  12 -11   32.70   10.50
   0  12 -12  127.09   16.90
   0  12 -13   23.20   11.10
   1  12   0    1.60    3.60
  -1  12   0    5.70    3.70
   1  12   0   -3.50    4.90
   1  12  -1   32.40    8.20
  -1  12   1   26.60    4.60
   1  12  -1   16.20    4.80
   1  12   1   28.40    5.20
  -1  12  -1   24.00    5.00
   1  12  -2   22.00    7.10
  -1  12   2   12.60    3.70
   1  12  -2    8.70    4.40
  -1  12  -2   13.80    4.80
   1  12   2    9.90    4.00
   1  12  -3   20.40    5.80
   1  12  -3   17.30    7.60
  -1  12  -3   19.80    5.20
  -1  12  -3   31.30    8.50
   1  12  -4   22.20    6.40
   1  12  -4   19.20    8.10
  -1  12  -4   17.50    6.00
  -1  12  -4   43.00    9.70
   1  12  -5   24.10    6.60
   1  12  -5   16.00    8.40
  -1  12  -5   17.30    8.10
  -1  12  -5   19.10    6.20
   1  12  -6   65.69   12.60
   1  12  -6   76.89   10.90
  -1  12  -6   86.29   13.90
  -1  12  -6   85.79   10.90
   1  12  -7   58.89   12.60
   1  12  -7   65.39   10.70
  -1  12  -7   69.99   10.10
  -1  12  -7   45.80   11.80
   1  12  -8   20.40   10.40
   1  12  -8   13.90    7.10
  -1  12  -8   21.80    7.50
  -1  12  -8   26.60   10.50
   1  12  -9   94.99   16.10
   1  12  -9   86.39   12.80
  -1  12  -9   99.99   16.20
  -1  12  -9   72.79   11.70
   1  12 -10   43.50   10.90
   1  12 -10   45.90   14.10
  -1  12 -10   33.10   12.60
  -1  12 -10   23.90    9.00
   1  12 -11   65.29   13.10
  -1  12 -11   81.59   13.40
   1  12 -12   13.70    9.10
  -1  12 -12    6.00    8.70
   1  12 -13   26.50   11.50
  -1  12 -13   12.50    9.40
   2  12   0   10.10    6.30
   2  12   0   -1.80    3.80
  -2  12   0   -1.80    3.10
  -2  12   1  219.48   13.90
   2  12  -1  208.28   17.40
   2  12  -1  214.98   15.50
   2  12   1  243.48   17.60
  -2  12  -1  199.38   14.30
   2  12   1  226.78   15.00
   2  12  -2  132.39   15.60
  -2  12   2  145.59   10.10
   2  12  -2  144.69   13.60
  -2  12  -2  133.69   11.30
   2  12   2  159.38   13.60
   2  12  -3   79.79   11.90
   2  12  -3   61.89    9.10
   2  12   3   54.99    8.70
  -2  12  -3   58.99    7.90
   2  12  -4  281.17   24.00
   2  12  -4  365.16   22.70
  -2  12  -4  316.67   21.10
  -2  12  -4  354.16   24.80
   2  12  -5   58.49    9.90
   2  12  -5   61.49   12.00
  -2  12  -5   77.69   12.40
  -2  12  -5   78.89    9.80
   2  12  -6  142.29   18.80
   2  12  -6  143.59   15.50
  -2  12  -6  145.69   17.60
  -2  12  -6  135.29   13.80
   2  12  -7   35.50    9.10
   2  12  -7   64.99   12.70
  -2  12  -7   27.90   10.40
  -2  12  -7   67.59   10.10
   2  12  -8   28.50    8.60
   2  12  -8   32.30   11.90
  -2  12  -8   41.50    8.70
  -2  12  -8   24.90   10.20
   2  12  -9   34.80   12.30
   2  12  -9   29.80    9.40
  -2  12  -9   37.60    9.10
  -2  12  -9   11.70   10.00
   2  12 -10   -7.80    6.30
  -2  12 -10   13.40    9.70
  -2  12 -10   -3.50    6.70
   2  12 -11    8.80    8.80
  -2  12 -11   10.60    8.20
   2  12 -12   19.90    9.50
  -2  12 -12   41.00   10.80
   2  12 -13    6.80   10.20
  -2  12 -13    2.50    8.20
   3  12   0  183.38   14.50
  -3  12   0  204.58   13.50
   3  12   0  197.18   16.50
  -3  12   1  127.19   10.20
   3  12  -1  135.49   15.40
   3  12  -1  154.48   13.80
   3  12   1  132.89   12.40
  -3  12  -1  140.49   10.90
   3  12   1  130.29   14.30
   3  12  -2   18.50    7.40
  -3 -12  -2   28.20    5.70
  -3  12   2   17.10    4.30
   3  12  -2   15.40    6.00
   3  12   2   19.10    6.20
  -3  12  -2   21.50    5.50
   3  12  -3  180.08   14.70
   3  12  -3  163.08   18.30
   3  12   3  173.68   14.50
  -3  12  -3  165.38   13.20
   3  12  -4  250.07   24.10
   3  12  -4  256.97   19.10
   3  12   4  262.67   18.30
  -3  12  -4  247.78   17.70
   3  12  -5  113.89   13.60
   3  12  -5  118.89   16.60
   3  12   5  109.99   11.70
  -3  12  -5  102.79   14.90
  -3  12  -5  106.39   11.80
   3  12  -6   52.49    9.70
   3  12  -6   61.69   13.00
  -3  12  -6   63.29    9.50
  -3  12  -6   62.89   12.20
   3  12  -7   66.69   11.50
   3  12  -7   70.79   14.30
  -3  12  -7   66.29   10.10
  -3  12  -7   47.60   11.60
   3  12  -8   27.70   11.20
   3  12  -8   19.20    8.20
  -3  12  -8   21.50   10.40
  -3  12  -8   22.60    7.40
   3  12  -9   29.20    9.90
  -3  12  -9   22.00   10.10
  -3  12  -9   21.80    7.90
   3  12 -10   50.99   12.00
  -3  12 -10   48.10   10.00
  -3  12 -10   62.69   14.80
   3  12 -11   11.50    9.30
  -3  12 -11    8.40    7.90
   3  12 -12    6.90    9.60
  -3  12 -12    2.10    7.50
  -4 -12   0  176.78   15.20
   4  12   0  152.68   14.50
   4  12   0  178.88   17.50
  -4  12   0  146.09   11.80
   4  12  -1  127.09   16.00
   4  12  -1  140.29   14.00
  -4 -12  -1  143.59   13.20
  -4  12   1  142.59   10.90
   4  12   1  148.49   15.50
  -4  12  -1  130.39   11.30
   4  12  -2   10.00    6.30
   4  12  -2   31.30    8.90
  -4  12   2   28.60    5.30
  -4 -12  -2   29.20    8.30
   4  12   2   35.40    8.00
  -4  12  -2   22.80    5.80
   4  12  -3  140.19   16.70
   4  12  -3  112.89   13.00
  -4  12   3   91.89    9.40
   4  12   3   83.39   11.20
  -4  12  -3   90.99   10.40
   4  12  -4   26.50    7.70
   4  12  -4   38.60   11.20
   4  12   4   39.50    7.90
  -4  12  -4   42.10    7.60
   4  12  -5   34.30    9.00
   4  12  -5   15.30    9.30
  -4  12  -5   19.70    6.10
   4  12  -6   16.60    7.70
   4  12  -6   40.60   11.80
  -4  12  -6   19.60    9.40
  -4  12  -6   31.60    7.70
   4  12  -7    1.30    7.10
  -4  12  -7    6.80    6.10
  -4  12  -7   -1.00    8.40
   4  12  -8    3.70    7.60
  -4  12  -8    0.20    8.10
  -4  12  -8   17.40    7.40
   4  12  -9   24.20   10.00
  -4  12  -9   18.60    8.10
  -4  12  -9   25.60   10.70
   4  12 -10   48.40   12.00
  -4  12 -10   59.99   10.90
  -4  12 -10   93.89   16.20
   4  12 -11   27.80   10.50
  -4  12 -11   39.20    9.60
   4  12 -12   21.30   11.40
  -4  12 -12   33.30   11.00
  -5 -12   0    2.00    5.00
   5  12   0   -1.90    5.90
  -5  12   0   -1.80    3.70
  -5  12   1  151.28   11.80
   5  12  -1  120.49   14.40
   5  12  -1  163.88   18.20
  -5 -12  -1  159.18   13.10
  -5  12  -1  145.99   12.30
  -5 -12   1  155.18   15.30
   5  12   1  174.18   17.40
  -5  12   2   21.80    5.00
   5  12  -2   13.30    7.70
   5  12  -2    5.10    5.70
  -5 -12   2   28.20    7.60
   5  12   2   12.60    6.60
  -5  12  -2   25.40    6.00
   5  12  -3   65.99   11.10
  -5  12   3   70.19    8.10
   5  12  -3  102.49   15.10
   5  12   3   62.79   10.20
  -5  12  -3   78.99   10.10
   5  12  -4  151.08   16.40
   5  12  -4  197.78   21.10
  -5  12  -4  151.38   14.80
   5  12   4  125.89   13.90
   5  12  -5   43.90    9.90
  -5  12  -5   63.39    9.70
   5  12  -6   38.10   10.50
  -5  12  -6   38.50    8.40
   5  12  -7  107.79   15.90
  -5  12  -7  163.88   18.50
  -5  12  -7  153.08   15.00
   5  12  -8   13.00    9.00
  -5  12  -8   19.20    7.90
  -5  12  -8   28.40   10.90
   5  12  -9   39.60   11.40
  -5  12  -9   30.00    9.00
  -5  12  -9   65.29   13.80
   5  12 -10   20.50   10.60
  -5  12 -10    6.80    7.10
  -5  12 -10    8.90   11.20
   5  12 -11   53.19   14.20
  -5  12 -11   71.39   12.90
   5  12 -12    0.20   10.10
  -5  12 -12    1.30    7.80
  -6 -12   0   85.29   11.70
   6  12   0  112.29   14.70
  -6  12   0   84.79   10.00
   6  12  -1  105.99   15.10
  -6  12   1   96.39   10.30
  -6 -12  -1  105.19   11.90
   6  12   1   71.49   12.20
  -6 -12   1   89.99   12.10
  -6  12  -1   81.99   10.30
  -6  12   2  192.18   13.90
  -6  12  -2  182.98   14.90
   6  12   2  179.28   18.50
  -6 -12   2  210.68   19.20
  -6  12   3   97.59    9.90
   6  12  -3   62.69   11.50
  -6  12  -3   97.79   11.30
   6  12   3   85.79   11.70
  -6 -12   3   75.09   12.10
   6  12  -4  385.66   28.40
  -6 -12   4  414.76   28.50
  -6  12  -4  425.46   26.40
   6  12  -5   25.90    9.10
  -6  12  -5   26.70    7.40
  -6 -12   5   17.70    8.20
   6  12  -6  174.48   19.70
  -6  12  -6  186.08   17.20
   6  12  -7   41.30   11.50
  -6  12  -7   42.20   12.30
  -6  12  -7   42.30    9.50
   6  12  -8   25.10   10.80
  -6  12  -8   44.60    9.70
  -6  12  -8   42.40   12.40
   6  12  -9   17.20   10.10
  -6  12  -9   30.60   12.30
  -6  12  -9   21.40    8.30
   6  12 -10   19.40   11.80
  -6  12 -10   26.90    9.20
  -6  12 -10   15.20   12.60
   6  12 -11   17.90   11.60
  -6  12 -11   38.10   10.80
  -6 -12  12   13.20   11.60
  -7 -12   0  195.28   18.60
  -7  12   0  212.48   15.90
  -7 -12  -1  131.79   14.60
  -7  12   1  163.78   14.20
  -7 -12   1  122.69   15.30
  -7  12  -1  150.68   14.20
  -7  12   2  173.48   13.70
  -7 -12   2  147.19   16.90
  -7  12  -2  175.28   14.40
  -7  12   3  152.08   13.80
  -7  12  -3  152.68   14.70
  -7 -12   3  111.99   15.40
  -7  12  -4   64.69   10.00
  -7 -12   4   59.09   11.70
  -7  12  -5  105.39   12.80
  -7 -12   5   70.49   13.30
  -7  12  -6   66.39   10.90
  -7 -12   6   73.29   13.90
   7  12  -7   62.89   13.50
  -7  12  -7   74.19   11.70
  -7 -12   7   68.49   14.00
   7  12  -8   37.90   12.60
  -7  12  -8   68.59   11.60
  -7  12  -8   75.99   14.30
  -7 -12   8   56.59   13.60
   7  12  -9   22.30   12.20
  -7 -12   9   24.50   11.40
  -7  12  -9   35.20   10.10
  -7  12  -9   58.69   13.50
   7  12 -10   -3.50    9.80
  -7 -12  10   30.60   12.00
  -7  12 -10   40.10   10.40
   7  12 -11   19.50   11.70
  -7  12 -11   33.10   10.80
  -7 -12  11    8.10   11.00
  -8 -12   0  109.29   14.10
  -8  12   0  115.99   13.00
  -8  12   1  293.17   20.20
  -8 -12  -1  268.97   20.90
  -8 -12   1  285.67   22.10
  -8  12  -1  282.57   20.20
  -8  12   2  204.08   15.80
  -8 -12   2  193.18   19.90
  -8  12  -2  191.88   16.30
  -8  12   3   18.80    6.50
  -8 -12   3   12.80    8.50
  -8  12  -3   28.80    7.90
  -8  12  -4    9.10    6.90
  -8 -12   4   12.70    8.60
  -8  12  -5    7.90    6.80
  -8 -12   5   10.00    8.70
  -8 -12   6   91.49   16.10
  -8  12  -6  118.09   14.50
  -8 -12   7    9.40    9.50
  -8  12  -7   13.80    8.00
  -8  12  -8   22.20   11.40
  -8  12  -8   19.70    8.90
  -8 -12   8    2.30    9.00
  -8 -12   9   39.20   13.30
  -8  12  -9   33.30   10.10
  -8 -12  10   18.10   11.60
  -8  12 -10   29.70   10.00
  -9  12   0   -0.20    6.20
  -9 -12   0    5.80    7.90
  -9 -12  -1  115.59   14.90
  -9  12   1  137.59   15.00
  -9 -12   1  138.39   17.00
  -9  12  -1  140.59   15.30
  -9  12   2   15.50    7.10
  -9 -12   2    6.70    8.30
  -9  12  -2    9.80    6.80
  -9  12   3   28.30    7.50
  -9 -12   3    7.20    7.80
  -9  12  -3   14.80    7.30
  -9  12   4    9.30    6.20
  -9 -12   4   16.80   10.10
  -9  12  -4   13.70    7.00
  -9  12  -5   33.30    8.60
  -9 -12   5   12.80    9.70
  -9 -12   6   51.59   13.20
  -9  12  -6   20.00    8.20
  -9  12  -7   44.40   10.40
  -9 -12   7   30.00   12.50
  -9 -12   8    9.60   11.30
  -9  12  -8   23.90    9.60
  -9 -12   9   45.60   14.30
  -9  12  -9   34.20   10.80
  -9 -12  10   11.10   11.70
  -9  12 -10   11.20    8.30
 -10  12   0    8.30    7.40
 -10 -12   0    5.10    8.30
 -10 -12  -1    9.20    8.10
 -10  12   1    9.30    7.10
 -10  12  -1  -10.00    5.40
 -10 -12   1   -3.50    7.70
 -10  12   2  122.09   14.20
 -10  12  -2  132.39   15.50
 -10 -12   2  108.89   16.30
 -10  12   3   18.60    7.40
 -10  12  -3    4.30    7.10
 -10 -12   3    9.00    9.70
 -10  12   4  141.09   14.80
 -10 -12   4   67.79   14.60
 -10  12  -4  104.59   14.30
 -10  12  -5   23.10    8.70
 -10 -12   5   18.40   11.10
 -10  12  -6   66.49   12.20
 -10 -12   6   87.39   16.50
 -10  12  -7   26.90   10.10
 -10 -12   7   17.70   11.70
 -10 -12   8    5.40   11.60
 -10  12  -8    6.20    8.50
 -10 -12   9   10.60   13.20
 -10  12  -9   -6.50    7.90
 -11  12   0    1.30    7.20
 -11 -12   0    9.10    8.70
 -11  12   1   46.50   10.30
 -11 -12  -1   40.00   10.80
 -11  12  -1   56.39   11.40
 -11 -12   1   46.80   12.30
 -11  12   2   43.70    9.80
 -11  12  -2   47.10   11.00
 -11 -12   2   32.50   11.80
 -11  12   3  119.79   15.00
 -11 -12   3  123.39   18.70
 -11  12  -3  128.09   15.90
 -11  12   4   44.40    9.60
 -11  12  -4   30.40    9.60
 -11 -12   4   14.30   11.90
 -11 -12   5   49.30   14.20
 -11  12  -5   54.19   11.40
 -11  12  -6   49.60   12.10
 -11 -12   6   85.99   17.00
 -11 -12   7   -3.60   10.80
 -11  12  -7   12.30    8.20
 -11 -12   8   -4.90   11.00
 -11  12  -8    0.60    8.40
 -12 -12   0   13.60   10.00
 -12  12   0   24.40    9.20
 -12 -12  -1   95.09   20.10
 -12  12   1  150.38   17.30
 -12 -12   1  129.29   18.10
 -12  12  -1  129.39   16.40
 -12  12   2   25.30    9.10
 -12  12  -2   26.70    9.60
 -12 -12   2   -2.70    9.80
 -12  12   3   68.69   11.80
 -12  12  -3   80.59   13.80
 -12 -12   3   63.29   15.20
 -12  12   4   49.50   10.70
 -12 -12   4   46.20   14.20
 -12  12  -4   55.09   12.20
 -12 -12   5   -0.10   11.20
 -12  12  -5   -0.40    7.30
 -12  12  -6    9.40    8.60
 -12 -12   6   -8.60   10.80
 -12  12  -7    8.40    9.20
 -12 -12   7    0.30   11.90
 -13  12   0   15.70    9.10
 -13 -12   0   -0.30   10.10
 -13  12   1   87.89   13.80
 -13  12  -1   91.99   14.60
 -13 -12   1   60.89   15.10
 -13  12   2   -1.30    7.40
 -13 -12   2   11.30   11.30
 -13  12  -2    5.50    8.50
 -13  12   3   65.99   12.20
 -13 -12   3   35.20   14.10
 -13  12  -3   58.99   13.00
 -13  12   4   44.80   10.50
 -13 -12   4   32.60   13.90
 -13  12  -4   27.00   10.30
 -13 -12   5   47.20   15.90
 -13  12  -5   40.50   11.70
 -14  12   0   42.40   11.70
 -14 -12   0   30.90   12.50
 -14  12   1    0.60    8.00
 -14  12  -1    1.20    8.40
 -14 -12   1    7.90   11.60
 -14 -12   2   46.30   14.80
   0  13   0  690.53   37.70
   0  13  -1  116.19   11.00
   0  13   1   98.39    9.60
   0  13  -1  111.09   14.10
   0  13  -2  484.35   28.10
   0  13  -2  466.55   31.30
   0  13  -3  108.89   14.40
   0  13  -3  111.49   11.90
   0  13  -4  343.67   27.20
   0  13  -4  405.66   24.50
   0  13  -5   82.29   14.20
   0  13  -5  102.49   11.70
   0  13  -6  276.67   20.40
   0  13  -6  268.77   23.90
   0  13  -7   92.49   12.60
   0  13  -7   99.99   16.30
   0  13  -8  289.37   21.50
   0  13  -8  247.48   26.80
   0  13  -9   72.09   12.20
   0  13  -9   55.19   17.60
   0  13 -10   50.69   11.50
   0  13 -11   60.89   12.40
   0  13 -12    6.00    8.80
   1  13   0  113.59   14.00
  -1  13   0  124.39   11.00
   1  13   0  129.29   10.70
  -1  13   1  233.68   14.80
   1  13  -1  253.87   16.40
   1  13  -1  223.08   18.70
  -1  13  -1  215.78   15.20
   1  13   1  218.48   15.20
   1  13   1  222.48   17.90
   1  13  -2  187.18   18.50
   1  13  -2  180.78   14.10
  -1  13  -2  211.98   17.90
  -1  13  -2  170.08   13.60
   1  13  -3  284.37   23.80
   1  13  -3  310.27   20.70
  -1  13  -3  325.17   23.90
  -1  13  -3  315.47   20.30
   1  13  -4   89.69   11.50
   1  13  -4  125.09   16.30
  -1  13  -4  109.59   15.20
  -1  13  -4  117.49   12.00
   1  13  -5   90.89   14.60
   1  13  -5  106.99   12.60
  -1  13  -5  116.09   16.20
  -1  13  -5  104.79   12.00
   1  13  -6  118.09   13.50
   1  13  -6   87.29   14.90
  -1  13  -6  103.69   12.50
  -1  13  -6  112.29   16.00
   1  13  -7  223.08   20.70
   1  13  -7  243.48   25.20
  -1  13  -7  217.68   18.10
  -1  13  -7  238.78   24.50
   1  13  -8   34.50   12.30
   1  13  -8   31.90    8.80
  -1  13  -8   32.60    8.70
  -1  13  -8   26.90   11.10
   1  13  -9   10.10    7.90
  -1  13  -9    6.50    7.20
  -1  13  -9   -5.00   10.00
   1  13 -10   19.90    8.80
  -1  13 -10   25.40    9.40
   1  13 -11   43.20   11.60
  -1  13 -11   26.30    9.50
   1  13 -12    8.70    9.00
  -1  13 -12   10.60    9.20
  -2  13   0    4.20    3.90
   2  13   0    1.60    5.70
   2  13   0    8.80    4.80
   2  13  -1   95.09   10.70
   2  13  -1   75.39   11.90
  -2  13   1   81.09    8.30
   2  13   1   86.29    9.80
  -2  13  -1   75.89    8.70
   2  13   1   81.09   11.50
   2  13  -2   39.30    7.60
   2  13  -2   26.20    8.80
   2  13   2   27.20    7.30
  -2  13  -2   13.60    5.30
   2  13  -3    8.60    5.80
   2  13  -3    9.70    8.00
  -2  13  -3    3.30    4.40
   2  13   3   13.50    6.20
   2  13  -4   21.10    7.00
   2  13  -4   26.30    9.40
  -2  13  -4   35.30    9.50
  -2  13  -4   27.10    6.70
   2  13  -5   94.09   12.10
   2  13  -5   61.59   13.40
  -2  13  -5   72.99   10.20
  -2  13  -5  104.99   14.60
   2  13  -6   72.09   11.40
   2  13  -6   62.99   13.20
  -2  13  -6   63.79   10.00
  -2  13  -6   80.69   14.00
   2  13  -7  123.09   18.40
   2  13  -7   82.09   12.80
  -2  13  -7  114.09   13.10
  -2  13  -7  106.49   16.60
   2  13  -8   41.00    9.80
   2  13  -8   39.30   12.70
  -2  13  -8   23.60    8.10
  -2  13  -8   13.40   10.30
   2  13  -9   10.00    7.80
  -2  13  -9   12.30    7.60
  -2  13  -9    5.40   10.70
   2  13 -10   23.40    9.80
  -2  13 -10   36.50   10.00
   2  13 -11    6.20    9.00
  -2  13 -11    6.40    8.20
   2  13 -12    6.60    9.10
  -2  13 -12   17.20    9.40
   3  13   0   63.99   11.30
  -3  13   0   77.99    8.50
   3  13   0   58.69    9.20
   3  13  -1   16.10    5.90
  -3  13   1   26.70    5.20
   3  13  -1   11.60    7.30
   3  13   1   29.80    6.70
   3  13   1   18.50    7.20
  -3  13  -1   14.50    5.20
   3  13  -2   69.59   12.00
   3  13  -2   77.09   10.50
  -3  13   2   80.49    9.30
   3  13   2   83.49   11.10
  -3  13  -2   54.49    8.20
   3  13  -3   66.99   12.60
   3  13  -3   86.29   11.30
  -3  13  -3   80.89    9.70
   3  13   3   78.39   10.70
   3  13  -4   32.00   10.30
   3  13  -4   37.80    8.50
  -3  13  -4   30.10    7.10
   3  13   4   35.60    7.80
   3  13  -5   47.50    9.60
   3  13  -5   40.20   11.50
  -3  13  -5   58.99   12.70
  -3  13  -5   44.10    8.40
   3  13   5   44.50    8.10
   3  13  -6   21.00   10.50
   3  13  -6    6.40    6.80
  -3  13  -6    7.30    6.30
  -3  13  -6   17.40    9.80
   3  13  -7    5.70    7.00
   3  13  -7   -1.90    8.20
  -3  13  -7   10.30    9.70
  -3  13  -7   12.60    6.60
   3  13  -8   22.40    9.10
   3  13  -8    8.00   10.70
  -3  13  -8   21.10   10.70
  -3  13  -8   16.50    7.00
   3  13  -9   14.40    8.90
  -3  13  -9    2.80    6.90
  -3  13  -9   13.60   11.90
   3  13 -10    1.30    8.00
  -3  13 -10   -3.50    6.70
   3  13 -11   33.90   11.80
  -3  13 -11   48.90   11.50
   3  13 -12   28.60   11.60
  -3  13 -12    7.20    9.10
   4  13   0    2.70    6.40
  -4  13   0    5.30    4.20
  -4 -13   0    8.40    5.80
   4  13   0    8.20    5.50
  -4  13   1   68.49    8.00
  -4 -13  -1   81.39   10.00
   4  13  -1   71.59   10.40
   4  13  -1   61.29   11.70
  -4  13  -1   64.99    8.70
   4  13   1   70.69   11.50
   4  13  -2  226.58   22.20
  -4  13   2  202.38   14.10
   4  13  -2  222.98   17.40
  -4  13  -2  220.88   15.60
   4  13   2  191.48   19.00
   4  13  -3   39.60   10.90
   4  13  -3   60.29   10.50
   4  13   3   45.30    9.00
  -4  13  -3   51.19    8.30
   4  13  -4   62.59   10.50
   4  13  -4   37.40   11.40
   4  13   4   51.29    9.10
  -4  13  -4   46.10    8.20
   4  13  -5   39.80    9.40
   4  13  -5   30.00   10.70
  -4  13  -5   42.30    8.30
   4  13  -6   99.19   17.00
   4  13  -6   96.39   13.90
  -4  13  -6  134.09   16.80
  -4  13  -6   99.59   12.30
   4  13  -7   29.20    9.70
  -4  13  -7   34.20   10.90
  -4  13  -7   17.70    7.50
   4  13  -8   20.90    9.20
  -4  13  -8   12.40    9.90
  -4  13  -8   24.30    8.40
   4  13  -9   70.19   14.10
  -4  13  -9   85.59   12.60
   4  13 -10   47.00   12.30
  -4  13 -10   46.40   10.80
   4  13 -11   15.70   10.90
  -4  13 -11   24.10    9.50
  -5 -13   0    5.30    6.00
   5  13   0   -3.90    5.90
  -5  13   0    4.20    4.60
   5  13  -1   51.59    9.30
  -5  13   1   39.10    6.70
   5  13  -1   22.30    9.10
  -5  13  -1   39.60    7.30
   5  13   1   34.50    9.40
  -5 -13   1   36.30    8.80
   5  13  -2   58.09   10.50
  -5  13   2   85.39    8.90
   5  13  -2   88.69   13.90
  -5 -13   2   67.89   10.60
   5  13   2   75.09   11.70
  -5  13  -2   92.99   10.50
   5  13  -3  168.48   20.10
   5  13  -3  177.78   18.00
   5  13   3  174.58   17.30
  -5  13  -3  179.18   14.60
   5  13  -4   44.50   11.70
   5  13  -4   28.00    8.70
  -5  13  -4   24.80    7.10
   5  13  -5  165.18   18.40
   5  13  -5  186.88   22.50
  -5  13  -5  194.48   15.70
   5  13  -6    3.90    7.70
  -5  13  -6    5.30    6.40
  -5  13  -6   -2.00    8.30
   5  13  -7    7.20    7.90
  -5  13  -7   24.60    7.70
  -5  13  -7   18.60   10.40
   5  13  -8   19.40    9.50
  -5  13  -8   13.00    7.50
  -5  13  -8   17.10   10.60
   5  13  -9   16.50    9.70
  -5  13  -9   23.90    8.90
   5  13 -10    7.20    9.70
  -5  13 -10   12.80    8.30
   5  13 -11    9.00   11.30
  -5  13 -11   16.60    9.30
  -6  13   0   -5.50    4.50
  -6 -13   0    5.80    6.40
   6  13   0    1.00    6.60
  -6 -13  -1   -4.20    5.90
  -6  13   1    9.30    5.20
   6  13  -1   10.00    7.90
  -6 -13   1    3.70    6.30
   6  13   1    1.80    6.40
  -6  13  -1   -0.20    4.70
   6  13  -2   12.90    9.10
  -6  13   2   27.60    6.20
   6  13   2   24.20    8.30
  -6 -13   2   26.10    8.50
  -6  13  -2   28.20    7.10
   6  13   3   15.40    9.00
  -6  13  -3   -2.10    5.00
  -6 -13   3   -3.60    6.80
   6  13  -4   25.00    9.10
  -6 -13   4    3.40    7.40
  -6  13  -4   21.30    7.10
   6  13  -5   50.49   11.40
  -6  13  -5   48.00    9.20
  -6 -13   5   20.70    9.20
   6  13  -6   43.00   11.20
  -6  13  -6   26.20    8.10
  -6 -13   6   39.90   10.60
   6  13  -7   42.30   12.10
  -6  13  -7   53.89   10.30
  -6  13  -7   33.70   11.60
   6  13  -8   69.29   13.90
  -6  13  -8   52.79   10.80
  -6  13  -8   91.59   20.00
   6  13  -9   17.60   10.30
  -6  13  -9    2.50    7.30
   6  13 -10   16.20   12.00
  -6  13 -10    8.00    8.60
   6  13 -11   -6.10    9.50
  -6  13 -11   12.70    9.00
  -7 -13   0  109.19   14.10
  -7  13   0  126.99   13.10
  -7  13   1   22.80    6.70
  -7  13  -1   22.20    6.80
  -7 -13   1   22.70    8.60
  -7  13   2   60.79    9.00
  -7  13  -2   40.80    8.50
  -7 -13   2   38.20   10.20
  -7 -13   3   20.20    9.10
  -7  13  -3   13.40    6.80
  -7  13  -4   40.50    9.30
  -7 -13   4   36.90   10.70
  -7 -13   5   19.50    9.80
  -7  13  -5    6.90    6.80
  -7  13  -6   40.20    9.30
  -7 -13   6   39.80   11.50
   7  13  -7    8.90    9.50
  -7 -13   7    1.90    8.50
  -7  13  -7    3.30    9.80
  -7  13  -7    2.50    7.00
   7  13  -8  -10.60    8.60
  -7  13  -8    7.50    7.50
  -7 -13   8   17.20   10.60
   7  13  -9   17.30   11.00
  -7  13  -9    5.40    7.70
  -7 -13   9   17.20   11.60
   7  13 -10   -1.90   10.70
  -7  13 -10    6.00    8.10
  -7 -13  10   22.50   13.00
  -8  13   0  155.48   15.40
  -8 -13   0  122.39   15.60
  -8  13   1   27.80    7.70
  -8  13  -1   22.30    7.40
  -8 -13   1   45.20   10.30
  -8  13   2    5.40    6.00
  -8 -13   2   17.40    8.80
  -8  13  -2    9.80    6.50
  -8  13   3   31.30    8.90
  -8 -13   3   21.40    9.70
  -8  13  -3   26.60    8.30
  -8 -13   4   12.30    9.50
  -8  13  -4   22.40    7.90
  -8  13  -5   -2.60    6.50
  -8 -13   5    4.00    8.60
  -8  13  -6   10.00    7.40
  -8 -13   6    4.80    8.90
  -8  13  -7   22.80    8.80
  -8 -13   7   18.70   10.90
  -8  13  -8   54.49   11.50
  -8 -13   8   57.89   14.80
  -8 -13   9    9.60   10.90
  -8  13  -9   20.90    9.00
  -8 -13  10   57.99   15.30
  -9 -13   0   12.10    8.20
  -9  13   0   13.40    7.40
  -9  13   1   64.89   10.50
  -9  13  -1   44.00   10.00
  -9 -13   1   47.50   11.50
  -9  13   2    7.00    6.50
  -9 -13   2    6.90    8.30
  -9  13  -2   11.50    7.20
  -9  13   3  120.09   13.40
  -9  13  -3   92.99   13.50
  -9 -13   3  122.49   17.20
  -9  13  -4   56.19   10.90
  -9 -13   4   75.39   14.50
  -9 -13   5   46.10   13.20
  -9  13  -5   41.60   10.10
  -9 -13   6   11.00   10.40
  -9  13  -6   11.50    8.20
  -9 -13   7   56.29   14.60
  -9  13  -7   51.89   11.70
  -9  13  -8    6.40    8.60
  -9 -13   8   19.30   12.10
  -9 -13   9    1.00   11.40
  -9  13  -9   11.70    8.70
 -10 -13   0   38.40   10.90
 -10  13   0   52.19   10.60
 -10  13   1   -1.50    7.00
 -10  13  -1   10.20    7.70
 -10 -13   1    8.80    9.40
 -10  13   2   60.89   10.70
 -10  13  -2   48.90   11.00
 -10 -13   2   55.39   13.00
 -10  13   3   14.40    7.50
 -10  13  -3   15.70    8.10
 -10 -13   3    0.00    9.30
 -10  13  -4  119.19   15.70
 -10 -13   4  129.49   19.00
 -10 -13   5   59.79   14.30
 -10  13  -5   63.39   12.20
 -10  13  -6  112.79   15.30
 -10 -13   6  121.09   19.30
 -10 -13   7   51.89   15.10
 -10  13  -7   37.50   10.50
 -10 -13   8   11.90   12.50
 -10  13  -8    4.90    8.30
 -11 -13   0   57.39   12.80
 -11  13   0   61.99   11.90
 -11  13   1   61.29   11.30
 -11  13  -1   43.80   10.50
 -11 -13   1   46.60   12.70
 -11  13   2   34.40    9.50
 -11  13  -2   14.40    8.50
 -11 -13   2   11.00   10.80
 -11  13   3  102.59   13.70
 -11  13  -3  106.59   15.30
 -11 -13   3   93.79   16.70
 -11  13  -4   62.19   12.30
 -11 -13   4   39.90   13.90
 -11  13  -5   37.80   10.50
 -11 -13   5   45.70   14.20
 -11  13  -6   25.30    9.50
 -11 -13   6   17.40   12.70
 -11  13  -7   18.90    9.90
 -11 -13   7    7.80   11.60
 -12 -13   0   27.70   15.00
 -12  13   0    3.30    8.10
 -12  13   1   43.90   10.70
 -12  13  -1   44.70   11.30
 -12 -13   1   17.20   10.70
 -12  13   2   99.99   14.10
 -12  13  -2   45.90   11.40
 -12 -13   2   69.69   15.70
 -12  13   3   30.50    9.60
 -12 -13   3   18.00   12.10
 -12  13  -3   36.60   11.10
 -12 -13   4   -7.20   11.00
 -12  13  -4    8.60    8.90
 -12 -13   5    8.60   12.40
 -12  13  -5   17.30    9.70
 -13  13   0   -4.30    8.10
 -13  13   1   12.30    9.10
 -13  13  -1   -3.90    8.50
 -13 -13   1   -5.10   10.00
 -13  13   2   10.40    8.90
 -13 -13   2   -6.00   10.00
 -13  13  -2    3.60    8.20
   0  14   0   43.00    6.90
   0  14   0   53.19   10.20
   0  14  -1  109.49   14.10
   0  14  -1  103.49   10.80
   0  14  -2   90.09   10.20
   0  14  -2   79.29   13.00
   0  14  -3   67.69    9.40
   0  14  -3   70.49   12.80
   0  14  -4   29.80    7.60
   0  14  -4   20.80    9.70
   0  14  -5   59.99   12.80
   0  14  -5   23.60    7.30
   0  14  -6   66.79   10.50
   0  14  -6   77.29   14.80
   0  14  -7   13.70    7.20
   0  14  -7   12.10    9.10
   0  14  -8   -1.20    6.40
   0  14  -9   32.10    9.30
   0  14 -10    8.20    8.60
   0  14 -11   -3.50    8.40
   1  14   0   54.89    8.20
  -1  14   0   71.79    8.40
   1  14   0   66.09   11.50
   1  14  -1   23.20    6.40
   1  14  -1   43.40    9.80
  -1  14  -1   40.60    6.80
   1  14   1   27.10    8.00
   1  14  -2    6.60    5.20
   1  14  -2    9.90    7.30
  -1  14  -2   12.30    7.70
  -1  14  -2    6.90    5.10
   1  14  -3   38.40   10.50
   1  14  -3   47.20    8.40
  -1  14  -3   35.30    7.20
  -1  14  -3   39.40   10.70
   1  14  -4   50.29   11.60
   1  14  -4   28.20    7.60
  -1  14  -4   35.30    7.50
  -1  14  -4   40.50   11.30
   1  14  -5   83.89   14.50
   1  14  -5   87.59   11.70
  -1  14  -5   93.09   11.60
  -1  14  -5   84.39   14.30
   1  14  -6   37.90    8.70
   1  14  -6   27.30   10.50
  -1  14  -6   20.10    7.20
  -1  14  -6    5.80    8.30
   1  14  -7   35.80   12.40
   1  14  -7   36.60    9.00
  -1  14  -7   43.50   12.40
  -1  14  -7   41.00    9.20
   1  14  -8   42.50   10.10
  -1  14  -8   38.20    9.30
   1  14  -9   31.50    9.90
  -1  14  -9   24.20    8.90
   1  14 -10   12.00    9.00
  -1  14 -10   16.00    9.30
   1  14 -11   30.30   10.10
  -1  14 -11   11.40    9.30
   2  14   0  107.79   14.10
  -2  14   0  103.29   10.20
   2  14   0  105.19   11.60
  -2  14   1   26.50    6.20
   2  14  -1   30.70    7.20
   2  14  -1   28.90    9.10
  -2  14  -1   30.30    6.30
   2  14   1   28.70    8.60
   2  14  -2   81.19   11.00
   2  14  -2   95.39   14.30
   2  14   2   84.29   12.00
  -2  14  -2   93.39   10.10
   2  14  -3   27.80    9.90
   2  14  -3   42.10    8.70
  -2  14  -3   51.79    7.90
   2  14   3   25.30    7.70
  -2  14  -3   38.60   10.30
   2  14  -4   60.99   12.60
   2  14  -4   71.59   10.80
  -2  14  -4   76.69    9.60
  -2  14  -4   48.20   12.00
   2  14   4   48.90    9.00
   2  14  -5   64.59   11.10
   2  14  -5   57.29   13.20
   2  14   5   61.39    9.60
  -2  14  -5   68.09    9.80
  -2  14  -5   44.90   11.90
   2  14  -6   15.20    9.80
   2  14  -6   29.80    8.70
  -2  14  -6   21.40   10.20
  -2  14  -6   28.80    8.00
   2  14  -7   15.80    7.80
   2  14  -7    6.40   11.50
  -2  14  -7   16.50    7.50
  -2  14  -7    8.30   10.00
   2  14  -8    8.40    7.90
  -2  14  -8   19.30    7.80
   2  14  -9    4.70    8.20
  -2  14  -9    9.90    7.90
   2  14 -10   -3.40    7.40
  -2  14 -10   -0.50    7.50
   2  14 -11    4.10    8.90
  -2  14 -11    6.70    8.80
   3  14   0    6.60    5.90
   3  14   0    0.60    6.20
  -3  14   0    0.40    4.10
   3  14  -1   77.59   13.20
  -3  14   1   91.79    9.50
   3  14  -1  102.69   12.10
   3  14   1   90.69   13.00
  -3  14  -1   99.49   10.30
   3  14  -2   11.50    6.80
   3  14  -2   15.70    8.20
  -3  14  -2   13.40    5.30
   3  14   2   12.20    6.50
   3  14  -3   71.39   13.50
   3  14  -3   58.09   10.50
   3  14   3   73.29   11.00
  -3  14  -3   77.29    9.70
   3  14  -4   -0.70    7.80
   3  14  -4   -0.20    6.10
  -3  14  -4    3.90    5.60
   3  14   4    2.80    5.70
  -3  14  -4   22.70    9.50
   3  14  -5   32.30    8.90
   3  14  -5   27.10   11.50
  -3  14  -5   31.90    7.60
  -3  14  -5   30.00   10.80
   3  14  -6   25.40    8.60
   3  14  -6   10.60   10.70
  -3  14  -6   20.30    7.40
  -3  14  -6   22.00   10.80
   3  14  -7   39.10   10.50
  -3  14  -7   78.29   15.40
  -3  14  -7   47.00    9.40
   3  14  -8   26.50    9.60
  -3  14  -8   33.90    9.10
   3  14  -9   17.50    9.50
  -3  14  -9   37.20   10.10
   3  14 -10    9.80    9.50
  -3  14 -10   22.60    9.20
   3  14 -11   50.29   13.20
  -3  14 -11   33.40   10.40
   4  14   0  108.09   12.80
  -4 -14   0  113.99   13.00
  -4  14   0  111.89   11.10
   4  14   0  111.29   15.10
   4  14  -1  137.79   17.40
   4  14  -1  167.78   16.00
  -4  14   1  160.08   12.10
   4  14   1  153.68   16.90
  -4  14  -1  138.49   13.20
   4  14  -2  133.39   17.10
   4  14  -2  118.99   14.30
   4  14   2  135.69   15.30
  -4  14  -2  116.89   12.20
   4  14  -3  114.79   17.10
   4  14  -3  116.79   14.10
   4  14   3  105.49   13.30
  -4  14  -3  106.19   11.80
   4  14  -4  300.27   28.90
   4  14  -4  340.07   23.50
  -4  14  -4  271.87   20.30
   4  14  -5   16.80   10.70
   4  14  -5   13.40    8.20
  -4  14  -5   11.90    9.20
  -4  14  -5   19.70    7.30
   4  14  -6   19.90    8.80
   4  14  -6    7.50    9.50
  -4  14  -6   11.30    7.10
  -4  14  -6    8.40    9.50
   4  14  -7   56.09   11.70
  -4  14  -7   46.10    9.90
   4  14  -8   88.99   14.60
  -4  14  -8   70.89   11.60
   4  14  -9    9.80    9.70
  -4  14  -9   14.10    8.10
   4  14 -10   22.80   11.10
  -4  14 -10    9.40    8.60
   4  14 -11    8.70   10.30
  -4  14 -11   22.10   10.20
  -5  14   0  159.58   12.80
  -5 -14   0  133.69   14.70
   5  14   0  140.79   17.70
   5  14  -1   12.30    8.20
  -5  14   1   27.60    6.20
   5  14   1   13.60    8.10
  -5  14  -1   10.30    5.60
  -5 -14   1   12.90    6.90
   5  14  -2   79.89   14.30
   5  14  -2   74.29   11.80
   5  14   2   71.19   12.20
  -5  14  -2   89.19   10.80
  -5 -14   2   50.79   10.50
   5  14  -3  136.39   15.50
   5  14  -3  105.39   17.20
   5  14   3  113.79   14.50
  -5  14  -3  123.69   13.10
   5  14  -4   11.80    9.90
   5  14  -4   -7.20    6.50
  -5  14  -4   -1.00    5.70
   5  14  -5   63.49   14.60
   5  14  -5   47.90   11.00
  -5  14  -5   60.09   10.20
   5  14  -6   22.00    9.80
  -5  14  -6   27.10    8.00
  -5  14  -6   19.80   10.40
   5  14  -7   54.79   12.50
  -5  14  -7   73.79   11.80
   5  14  -8   45.30   12.90
  -5  14  -8   40.60   10.00
   5  14  -9   24.00   11.40
  -5  14  -9   49.10   10.80
   5  14 -10   14.30   11.10
  -5  14 -10   22.10    9.20
   6  14   0   52.59   11.60
  -6  14   0   50.39    8.70
  -6 -14   0   61.69   10.70
   6  14  -1   -1.60    7.60
  -6  14   1   16.60    6.30
   6  14   1    8.70    7.40
  -6  14  -1   18.80    6.50
  -6 -14   1    2.90    6.70
   6  14  -2   78.09   15.00
  -6  14  -2   57.49    9.80
   6  14   2   83.39   13.20
  -6 -14   2   89.39   12.90
  -6  14  -3   55.29    9.60
  -6 -14   3   41.70   10.90
   6  14  -4   50.79   11.70
  -6 -14   4   38.50   11.00
  -6  14  -4   50.79    9.70
   6  14  -5  104.09   15.20
  -6 -14   5   89.19   14.80
  -6  14  -5  112.79   13.50
   6  14  -6   66.99   13.50
  -6 -14   6   40.10   11.40
  -6  14  -6   50.19   10.00
   6  14  -7    3.70    9.00
  -6  14  -7   14.80    7.50
   6  14  -8   19.40   10.50
  -6  14  -8   11.00    8.20
   6  14  -9   -1.40    9.40
  -6  14  -9   -5.20    7.60
   6  14 -10    6.00   10.00
  -6  14 -10    9.50    8.70
  -7 -14   0   -0.40    8.50
  -7  14   0    1.30    5.60
  -7  14   1  185.18   15.00
  -7  14  -1  178.28   17.00
  -7 -14   1  179.08   19.10
  -7 -14   2   42.60   11.10
  -7  14  -2   47.10    9.10
  -7  14  -3   39.00    9.40
  -7 -14   3   36.60   10.90
  -7  14  -4   50.69   10.00
  -7 -14   4   56.29   12.40
  -7  14  -5   39.40    9.90
  -7 -14   5   37.70   11.60
  -7  14  -6   75.69   12.30
  -7 -14   6   66.79   14.20
  -7 -14   7   68.59   14.80
  -7  14  -7   59.09   11.30
   7  14  -8   27.90   12.70
  -7  14  -8   16.10    9.20
  -7 -14   8   39.80   12.50
   7  14  -9   38.40   13.80
  -7 -14   9   38.00   13.50
  -7  14  -9   25.10    9.70
  -8  14   0   25.60    8.10
  -8  14   1   33.20    8.10
  -8 -14   1   10.50    8.40
  -8  14  -1   18.10    7.50
  -8  14   2  159.18   15.80
  -8  14  -2  136.89   15.40
  -8 -14   2  144.09   18.00
  -8 -14   3   54.59   12.60
  -8  14  -3   72.79   11.70
  -8  14  -4   25.40    8.50
  -8 -14   4    8.50    9.40
  -8 -14   5   41.30   12.40
  -8  14  -5   29.80    9.20
  -8 -14   6    8.40    9.50
  -8  14  -6   21.80    9.00
  -8 -14   7   10.10   10.30
  -8  14  -7   -7.20    7.00
  -8 -14   8   29.00   12.60
  -8  14  -8   24.90    9.70
  -9  14   0   29.10    8.50
  -9  14   1   15.30    7.70
  -9 -14   1    4.80    8.80
  -9  14  -1   13.80    8.00
  -9  14   2   63.79   10.60
  -9  14  -2   82.99   12.60
  -9 -14   2   52.79   12.60
  -9 -14   3   36.30   12.20
  -9  14  -3   29.20    9.20
  -9  14  -4    7.00    8.20
  -9 -14   4    2.50    9.40
  -9  14  -5   44.30   10.90
  -9 -14   5   51.99   14.00
  -9 -14   6   38.00   13.40
  -9  14  -6   18.80    9.90
  -9  14  -7   37.40   11.30
  -9 -14   7   50.59   14.80
  -9  14  -8    7.50    9.10
  -9 -14   8   12.40   11.90
 -10  14   0   -1.60    7.30
 -10  14   1   11.50    7.90
 -10  14  -1   15.60    8.50
 -10 -14   1   14.10    9.40
 -10  14   2   14.00    7.90
 -10  14  -2   23.60    9.30
 -10 -14   2   17.40   10.10
 -10  14  -3   82.99   13.50
 -10 -14   3   80.09   15.30
 -10  14  -4   29.30   10.30
 -10 -14   4   11.30   11.30
 -10  14  -5   20.60    9.80
 -10 -14   5   46.30   13.80
 -10 -14   6   19.20   12.80
 -10  14  -6   12.90    9.30
 -11  14   0   15.90    8.80
 -11  14   1   23.00    9.00
 -11 -14   1    3.70   10.10
 -11  14  -1    8.70    8.50
 -11  14   2   31.60   10.00
 -11  14  -2   28.30   10.50
 -11 -14   2   54.39   14.20
 -11 -14   3   -6.50    9.70
 -11  14  -3   -7.60    7.10
 -11 -14   4   23.20   12.70
 -11  14  -4   18.00    9.30
 -11 -14   5   -5.60   10.60
 -11  14  -5   22.70   10.00
 -12  14   0   79.19   14.10
 -12  14   1   14.20    9.10
 -12  14  -1   46.00   10.80
 -12 -14   1   32.00   20.80
 -12  14   2   43.90   10.90
 -12 -14   2   51.39   15.20
 -12  14  -2   65.29   13.10
 -12 -14   3   29.10   12.90
 -12  14  -3   52.79   12.40
   0  15   0   63.09   11.40
   0  15  -1  191.58   14.30
   0  15  -1  161.18   18.10
   0  15  -2    2.20    7.70
   0  15  -2   -4.90    4.20
   0  15  -3  107.29   12.00
   0  15  -3  107.39   15.30
   0  15  -4   81.69   14.90
   0  15  -4   82.59   10.90
   0  15  -5   -0.20    8.30
   0  15  -5   -1.00    5.80
   0  15  -6   28.90    8.50
   0  15  -7   42.10    9.80
   0  15  -8   44.10   10.50
   0  15  -9   21.80    9.30
   0  15 -10    0.30    8.40
   1  15   0    1.90    6.70
  -1  15   0   -0.70    4.90
   1  15  -1  114.99   15.30
   1  15  -1  133.49   13.40
  -1  15  -1  130.29   12.50
  -1  15  -1  122.39   16.20
   1  15   1  125.49   15.00
   1  15  -2   80.99   13.80
   1  15  -2   85.89   11.10
  -1  15  -2   83.69   13.60
  -1  15  -2   85.39   10.50
   1  15   2   70.59   11.80
   1  15  -3   71.69   13.70
   1  15  -3   67.29   10.20
  -1  15  -3   91.09   11.00
  -1  15  -3   71.89   13.10
   1  15  -4   64.39   10.50
   1  15  -4   83.39   15.00
  -1  15  -4   63.69    9.70
  -1  15  -4   73.49   14.00
   1  15  -5   52.29   12.70
   1  15  -5   42.00    9.40
  -1  15  -5   50.49    9.10
  -1  15  -5   41.20   11.60
   1  15  -6   43.50   10.10
  -1  15  -6   57.79   10.30
   1  15  -7   32.60    9.30
  -1  15  -7   30.20    8.50
   1  15  -8    7.10    7.60
  -1  15  -8   17.00    8.40
   1  15  -9   15.70    9.00
  -1  15  -9   15.00    9.30
   1  15 -10   -2.10    8.20
  -1  15 -10   21.90    9.30
   2  15   0   48.40   10.10
  -2  15   0   32.50    6.70
   2  15  -1    3.80    5.50
   2  15  -1   -2.00    6.80
  -2  15  -1   -3.40    4.30
   2  15   1    3.80    6.40
   2  15  -2   52.49    9.60
   2  15  -2   66.49   12.80
   2  15   2   46.10   10.00
  -2  15  -2   69.39    9.30
   2  15  -3   87.49   14.90
   2  15  -3  108.09   12.90
  -2  15  -3   70.99   10.20
  -2  15  -3  109.99   15.60
   2  15   3   75.39   11.90
   2  15  -4   63.69   13.90
   2  15  -4   60.09   10.60
  -2  15  -4   69.59   10.10
  -2  15  -4   49.99   11.90
   2  15   4   58.79   10.20
   2  15  -5   58.09   13.70
   2  15  -5   31.20    9.20
  -2  15  -5   52.29   13.40
  -2  15  -5   51.29    9.40
   2  15  -6   61.79   10.70
  -2  15  -6   39.10    9.10
   2  15  -7   24.50    9.00
  -2  15  -7   33.60    9.30
   2  15  -8   64.69   12.70
  -2  15  -8   29.60    9.30
   2  15  -9    3.60    9.10
  -2  15  -9   23.00    8.60
   2  15 -10   31.90   11.20
  -2  15 -10   42.90   11.40
   3  15   0   14.00    8.10
  -3  15   0    5.90    4.90
   3  15  -1  106.49   15.50
   3  15  -1  113.59   13.50
   3  15   1   87.09   13.30
  -3  15  -1  127.49   12.10
   3  15  -2   23.40    9.40
   3  15  -2   42.60    9.10
  -3  15  -2   33.20    7.10
   3  15   2   45.30    9.50
   3  15  -3   18.80    9.80
   3  15  -3   32.70    8.70
  -3  15  -3   45.00    8.10
   3  15   3   23.90    7.80
   3  15  -4   74.69   15.10
   3  15  -4   47.60   10.40
  -3  15  -4   72.69   14.20
  -3  15  -4   64.19    9.90
   3  15   4   65.69   11.20
   3  15  -5   27.10    8.60
   3  15  -5   29.90   13.00
  -3  15  -5   20.70    7.60
   3  15  -6   51.19   11.00
  -3  15  -6   54.79   10.10
   3  15  -7   36.10   10.30
  -3  15  -7   19.20    8.10
   3  15  -8    7.90    8.90
  -3  15  -8   18.30    8.40
   3  15  -9   36.10   12.10
  -3  15  -9   43.50   10.70
   3  15 -10   -0.40    9.20
  -3  15 -10   -4.50    7.80
  -4  15   0   31.80    6.80
   4  15   0   27.20    9.60
   4  15  -1  127.99   17.80
   4  15  -1  159.38   16.00
  -4  15  -1  153.48   14.00
   4  15   1  155.38   17.70
   4  15  -2  102.49   15.80
   4  15  -2  117.39   14.10
   4  15   2   89.09   13.20
  -4  15  -2   94.79   11.10
   4  15  -3   25.30   10.80
   4  15  -3   35.20    9.40
   4  15   3   20.80    7.50
  -4  15  -3   20.60    7.00
   4  15  -4   12.70    9.90
   4  15  -4    7.00    7.70
  -4  15  -4    6.50    5.90
   4  15  -5    8.90    8.00
  -4  15  -5   30.70    8.00
   4  15  -6   72.19   13.30
  -4  15  -6   84.99   11.80
   4  15  -7   23.40    9.70
  -4  15  -7   32.10    9.30
   4  15  -8   38.50   12.20
  -4  15  -8   59.39   11.70
   4  15  -9   20.30   10.90
  -4  15  -9   28.30    9.60
   5  15   0  105.49   16.10
  -5  15   0  132.79   12.80
   5  15  -1   78.09   14.00
   5  15   1   80.79   13.50
  -5 -15   1   93.09   13.00
  -5  15  -1   89.79   10.80
   5  15  -2   57.69   13.10
   5  15  -2   47.90   10.80
  -5  15  -2   55.09    9.30
  -5 -15   2   57.19   11.30
   5  15   2   82.29   13.30
   5  15  -3   14.50    8.20
   5  15  -3   10.60    9.00
  -5  15  -3   11.20    6.90
   5  15  -4   31.60   12.70
   5  15  -4   29.40   10.10
  -5  15  -4   26.00    7.70
   5  15  -5   31.60   10.60
  -5  15  -5   24.50    8.40
   5  15  -6   48.90   11.90
  -5  15  -6   41.20    9.60
   5  15  -7   12.90    9.70
  -5  15  -7   -3.90    6.90
   5  15  -8    5.70    9.60
  -5  15  -8    6.00    7.60
   5  15  -9   62.59   14.70
  -5  15  -9   40.20   10.40
   6  15   0   23.10    9.50
  -6  15   0   22.70    7.00
   6  15  -1    6.60    8.70
  -6  15  -1    7.90    6.10
  -6 -15   1   11.00    7.60
   6  15   1   -0.30    6.70
   6  15  -2   33.10   11.40
  -6  15  -2   26.20    7.60
  -6 -15   2   17.10    8.50
  -6  15  -3   54.89   10.00
  -6 -15   3   66.39   12.90
   6  15  -4   38.40   11.10
  -6 -15   4   43.80   11.20
  -6  15  -4   55.29   10.00
   6  15  -5   14.60   10.20
  -6 -15   5   11.70   10.10
  -6  15  -5    7.00    7.70
   6  15  -6   30.30   11.40
  -6 -15   6   33.40   10.90
  -6  15  -6   22.50    9.00
   6  15  -7   46.00   12.50
  -6  15  -7   32.70    9.70
  -6 -15   7   37.50   11.60
   6  15  -8    8.40   10.20
  -6 -15   8   11.40   10.00
  -6  15  -8   31.30   10.10
   6  15  -9    4.30   10.70
  -6 -15   9   -0.50    9.30
  -6  15  -9    8.20    8.70
  -7  15   0   15.40    6.90
  -7  15   1  121.89   16.80
  -7  15  -1   92.49   12.30
  -7 -15   1   77.99   14.40
  -7 -15   2   15.30    8.70
  -7  15  -2    3.80    6.70
  -7 -15   3   71.69   13.60
  -7  15  -3   52.59   10.50
  -7  15  -4   59.09   11.00
  -7 -15   4   54.89   12.40
  -7  15  -5   43.50   10.60
  -7 -15   5   59.19   13.60
  -7 -15   6   20.90   10.90
  -7  15  -6   20.50    9.20
  -7 -15   7   -1.50    9.70
  -7  15  -7   15.60    8.60
  -7  15  -8   14.00    9.40
  -7 -15   8   -8.50    9.70
  -8  15   0   52.29   10.10
  -8  15   1   38.90    8.90
  -8  15  -1   50.19   10.00
  -8  15  -2    7.30    7.20
  -8 -15   2    2.90    8.10
  -8  15  -3   40.10    9.90
  -8 -15   3   19.70   10.10
  -8  15  -4   49.40   11.00
  -8 -15   4   25.00   11.70
  -8 -15   5   17.50   10.80
  -8  15  -5   16.00    8.50
  -8 -15   6   15.60   10.90
  -8  15  -6   23.60    9.80
  -8 -15   7   18.50   11.20
  -8  15  -7   10.90    8.70
  -9  15   0  109.39   14.20
  -9  15   1   46.50   10.10
  -9  15  -1   50.09   10.80
  -9 -15   2   22.60   10.90
  -9  15  -2   32.30    9.60
  -9 -15   3   40.60   11.90
  -9  15  -3   39.20   10.40
  -9 -15   4   35.20   12.80
  -9  15  -4   56.39   11.90
  -9  15  -5   15.10    9.40
  -9 -15   5    2.40   10.40
  -9  15  -6   15.40    9.80
  -9 -15   6   26.60   12.70
 -10  15   0   23.40    9.00
 -10  15   1   44.40   10.40
 -10  15  -1   22.20    9.60
 -10  15  -2   19.60    9.70
 -10 -15   2   37.80   12.80
 -10 -15   3   23.40   11.80
 -10  15  -3   30.70   10.50
 -10  15  -4   43.50   11.30
 -10 -15   4   67.59   15.20
 -10 -15   5    4.80   10.60
 -10  15  -5   35.00   10.70
 -11  15   0    7.70    8.60
 -11  15   1   37.10   10.40
 -11  15  -1   25.70   10.20
 -11 -15   2    5.70   10.80
 -11  15  -2   17.50    9.80
   0  16   0   89.29   13.70
   0  16  -1   53.59   11.70
   0  16   1   48.20   10.90
   0  16  -1   47.60   10.70
   0  16  -2   56.99   12.50
   0  16  -2   50.49    8.70
   0  16  -3   56.89   14.40
   0  16  -3   67.59   10.00
   0  16  -4   59.89   10.00
   0  16  -5   42.60    9.30
   0  16  -6    5.00    7.20
   0  16  -7   24.70    9.40
   0  16  -8   29.10    9.70
   0  16  -9   75.79   13.80
   1  16   0   86.89   13.30
   1  16  -1   22.20    9.20
  -1  16  -1   16.90    6.50
   1  16   1   14.70    8.00
  -1  16  -1   15.70    9.20
   1  16  -2   36.90    8.50
   1  16  -2   25.30   10.10
  -1  16  -2   25.00    7.10
   1  16   2   23.00    8.80
  -1  16  -2   38.50   11.60
   1  16  -3   41.80    9.00
   1  16  -3   24.70   11.30
   1  16   3   30.30    9.10
  -1  16  -3   37.00    7.90
   1  16  -4   63.29   10.40
   1  16   4   35.40    9.40
  -1  16  -4   43.00    8.90
   1  16  -5   60.19   11.10
  -1  16  -5   78.19   11.60
   1  16  -6   -1.60    6.60
  -1  16  -6   -5.60    6.10
   1  16  -7   -4.90    6.70
  -1  16  -7    5.80    7.50
   1  16  -8   12.60    9.10
  -1  16  -8   25.40    9.40
   1  16  -9   28.40   10.80
  -1  16  -9   13.40    9.10
   2  16   0   98.09   14.40
   2  16  -1   57.49   12.40
   2  16   1   56.49   11.20
  -2  16  -1   52.09    8.50
   2  16  -2  111.99   16.30
   2  16  -2  107.59   13.00
   2  16   2   92.89   13.50
  -2  16  -2   96.69   16.80
  -2  16  -2   93.59   11.20
   2  16  -3   66.39   10.90
   2  16  -3   86.29   15.90
  -2  16  -3   62.39    9.50
   2  16   3   50.69   10.50
   2  16  -4   36.00    9.20
  -2  16  -4   22.00    7.30
   2  16   4   36.90    9.40
   2  16  -5   39.40   10.40
  -2  16  -5   38.20    9.10
   2  16  -6   35.00   10.30
  -2  16  -6   19.80    8.10
   2  16  -7   26.30   10.10
  -2  16  -7   31.90    9.60
   2  16  -8   50.89   12.60
  -2  16  -8   38.60   10.40
   2  16  -9   -5.90    8.80
  -2  16  -9    0.00    7.80
   3  16   0   92.59   14.40
   3  16  -1   31.10   10.10
  -3  16  -1   26.20    6.60
   3  16   1   30.90    9.30
   3  16  -2  121.79   14.30
   3  16  -2   98.69   15.70
   3  16   2  108.99   14.90
  -3  16  -2   98.29   11.40
   3  16  -3   21.90   13.30
   3  16  -3   18.10    8.30
  -3  16  -3   29.90    7.60
   3  16   3   11.90    7.50
   3  16  -4   39.10   10.10
  -3  16  -4   33.00    8.10
   3  16  -5   48.80   11.50
  -3  16  -5   75.89   11.10
   3  16  -6   52.19   12.20
  -3  16  -6   36.50    9.60
   3  16  -7    8.30    9.60
  -3  16  -7   17.70    8.60
   3  16  -8    6.00    9.10
  -3  16  -8   24.50    9.40
   4  16   0  153.48   18.90
   4  16  -1   69.29   13.30
  -4  16  -1   61.19    9.00
   4  16   1   34.60   10.20
   4  16  -2   -3.80    6.70
   4  16  -2   -1.30    7.70
   4  16   2    7.30    7.70
  -4  16  -2   13.60    6.40
   4  16  -3   30.40    9.50
  -4  16  -3   37.90    8.50
   4  16  -4    7.90    8.40
  -4  16  -4   25.30    7.60
   4  16  -5   15.50    9.40
  -4  16  -5   17.50    7.40
   4  16  -6   51.69   12.10
  -4  16  -6   54.29   10.20
   4  16  -7   50.69   12.60
  -4  16  -7   26.30    9.40
   4  16  -8    7.40    9.40
  -4  16  -8    7.90    8.50
   5  16   0   28.10   10.10
   5  16  -1   21.90   10.60
   5  16   1   31.60   10.30
  -5  16  -1   12.90    6.40
   5  16  -2   63.39   12.50
   5  16  -2   56.79   13.90
  -5 -16   2   74.89   12.70
  -5  16  -2   83.49   11.00
   5  16   2   78.89   19.10
   5  16  -3   10.30    8.20
  -5 -16   3   14.20    8.70
  -5  16  -3    1.80    6.20
   5  16  -4   14.90    9.00
  -5  16  -4   13.30    7.50
   5  16  -5   32.00   10.50
  -5  16  -5   23.90    8.70
   5  16  -6   43.40   12.10
  -5  16  -6   26.90    9.10
   5  16  -7   24.00   11.20
  -5  16  -7   28.90    9.40
   5  16  -8    1.50   10.10
  -5  16  -8   15.00    8.40
   6  16   0   95.99   16.00
   6  16  -1   18.10   10.30
   6  16   1   15.20    9.10
  -6  16  -1   26.10    7.70
  -6 -16   2   85.19   13.90
  -6  16  -2   88.29   12.20
  -6 -16   3   12.60    9.10
  -6  16  -3   18.70    7.90
   6  16  -4   19.20    9.90
  -6 -16   4   20.90   10.60
  -6  16  -4   27.40    8.80
   6  16  -5   24.20   11.30
  -6  16  -5   24.90    9.10
  -6 -16   5   12.70    9.90
   6  16  -6   25.50   11.10
  -6 -16   6   18.80   10.60
  -6  16  -6   31.10    9.60
   6  16  -7   30.80   11.90
  -6 -16   7   19.90   10.50
  -6  16  -7   15.60    9.40
  -7  16   0   19.90   10.40
  -7  16  -1   -7.60    5.80
  -7 -16   2   29.90   11.20
  -7  16  -2   27.40    8.70
  -7  16  -3   22.50    8.90
  -7 -16   3   24.60   10.60
  -7  16  -4    4.50    7.70
  -7 -16   4   -4.90    7.80
  -7  16  -5   68.89   12.60
  -7 -16   5   66.39   14.10
  -7  16  -6    1.30    8.00
  -7 -16   6   13.50   10.50
  -8  16   0   26.90    9.30
  -8  16  -1   16.00    8.10
  -8  16  -2   32.10    9.50
  -8  16  -3   75.79   13.00
  -8 -16   3   39.60   12.70
  -8  16  -4   11.80    8.60
  -8 -16   4   12.60   10.30
  -8 -16   5    9.10   10.60
  -8  16  -5   26.10    9.70
  -9  16   0   12.90    8.80
  -9  16  -1    9.40    7.90
  -9  16  -2   34.50   10.70
  -9  16  -3   13.40    9.10
  -9 -16   3   15.50   11.60
  -9  16  -4   19.20   10.00
  -9 -16   4   24.70   11.90
 -10  16   0   59.99   12.10
 -10  16  -1    8.70    8.90
   0  17   1   34.70   10.50
   0  17   2   13.10    8.00
   0  17  -2   13.20    7.20
   0  17  -3   34.00    8.50
   0  17  -4   52.69   10.30
   0  17  -5   22.70    8.50
   0  17  -6   -0.60    6.80
   0  17  -7   36.30   10.30
   1  17   0   14.20   11.10
   1  17   1   35.30   10.10
   1  17   2   19.80    8.40
  -1  17  -2    6.30    6.30
   1  17  -3   17.00    8.10
  -1  17  -3   32.80    8.20
   1  17   3   14.60    8.00
   1  17  -4   -1.30    6.70
  -1  17  -4    1.30    6.20
   1  17   4    2.90    6.70
   1  17  -5    3.30    7.60
  -1  17  -5   -3.20    6.20
   1  17  -6   39.60   10.70
  -1  17  -6   37.30    9.60
   1  17  -7   16.30    8.90
  -1  17  -7   12.10    7.80
   2  17   0    2.90    8.60
   2  17   1   46.90   11.00
  -2  17  -2   27.00    7.50
   2  17   2   39.90   10.00
   2  17  -3    4.10    7.30
  -2  17  -3    8.40    6.60
   2  17   3   -2.40    6.50
   2  17  -4   69.79   12.40
  -2  17  -4   72.79   11.40
   2  17  -5   12.50    8.40
  -2  17  -5   13.50    7.60
   2  17  -6   91.29   14.70
  -2  17  -6   98.89   14.10
   2  17  -7   -8.40    7.40
  -2  17  -7    2.80    7.70
   3  17   0   86.69   14.80
   3  17   1   71.39   12.70
  -3  17  -2    9.30    6.30
   3  17   2   -2.70    6.90
   3  17  -3   34.60   10.50
  -3  17  -3   24.10    7.80
   3  17  -4   17.90    8.90
  -3  17  -4   14.50    7.10
   3  17  -5   36.90   10.60
  -3  17  -5   30.60    8.90
   3  17  -6    1.80    8.50
  -3  17  -6   -2.70    6.70
   3  17  -7   22.90   10.70
  -3  17  -7   31.40    9.80
   4  17   0   13.30   10.40
   4  17   1   15.10    8.90
  -4  17  -2   55.49    9.80
   4  17   2   54.69   12.80
   4  17  -3   33.40   10.50
  -4  17  -3   49.30    9.50
   4  17  -4   33.00   10.60
  -4  17  -4    3.80    7.00
   4  17  -5   16.60    9.30
  -4  17  -5   14.20    8.30
   4  17  -6   27.80   11.80
  -4  17  -6   26.10    9.30
   4  17  -7   38.80   12.80
  -4  17  -7   59.29   11.50
   5  17   1   89.29   15.10
  -5  17  -2   -0.70    6.20
   5  17  -3   37.00   10.90
  -5  17  -3   39.80    9.20
  -5 -17   3   21.80    9.80
   5  17  -4   52.69   12.40
  -5  17  -4   59.29   10.90
  -5 -17   4   68.49   13.30
   5  17  -5   45.30   12.00
  -5  17  -5   30.40    9.80
   5  17  -6   10.40    9.90
  -5  17  -6   38.10   10.50
  -6  17  -2   56.39   10.40
  -6 -17   3    9.40    9.30
  -6  17  -3   -2.00    6.70
  -6  17  -4   40.80   10.50
  -6 -17   4   61.89   13.60
   6  17  -5   -9.20    8.80
  -6 -17   5    2.50    9.80
  -6  17  -5   11.10    8.30
  -7  17  -1   27.60   13.00
  -7  17  -2   27.60    9.30
  -7 -17   3   16.60   14.40
  -7  17  -3   13.30    8.60
  -7  17  -4    4.60    8.00
  -7 -17   4    4.40    9.40
  -8  17  -1   75.89   15.00
  -8  17  -2    0.50    7.70
   0  18  -3   59.09   12.00
   0  18  -4   29.80    9.50
   0  18  -5   35.70    9.70
   0  18  -6    0.30    8.00
  -1  18  -3   26.70    8.80
   1  18  -4   52.89   11.30
  -1  18  -4   68.09   11.60
   1  18  -5   39.60   10.20
  -1  18  -5   27.20    9.20
  -2  18  -3    7.50    7.20
   2  18  -4   28.70   10.10
  -2  18  -4   43.30    9.80
   2  18  -5   -0.20    8.50
  -2  18  -5    3.50    7.60
  -3  18  -3   36.60    9.40
   3  18  -4   29.40   10.40
  -3  18  -4   45.20    9.90
   3  18  -5    5.70    9.60
  -3  18  -5   10.70    7.50
  -4  18  -3   86.49   12.50
   4  18  -4   11.70    9.70
  -4  18  -4    4.40    7.40
  -5  18  -3   16.50    8.00
  -5 -18   4   58.09   12.90
   0   0   0    0.00    0.00

_computing_structure_solution     'SHELXT 2018/2 (Sheldrick, 2018)'
;
_shelx_hkl_checksum              56628
_olex2_submission_special_instructions 'No special instructions were received'
loop_
_twin_individual_id
_twin_individual_mass_fraction_refined
1 0.53(2)
2 0.47(2)
